# Supplementary material for: Estimating everyday risk: Subjective judgments are related to objective risk, mapping of numerical magnitudes and previous experience
Source: PLoS One. 2018 Dec 5;13(12):e0207356. doi: 10.1371/journal.pone.0207356 (PMC6281178; doi:10.1371/journal.pone.0207356)
Supplement: S1 Data — (XLSX) [file pone.0207356.s001.xlsx]

## Sheet: Sheet1
Participant number	In years	Female=1, male=2	Risk propensity scale total score	Handedness; left/ambi.=1, right=2	Unrealistic Optomism Scale	Objective MicroMort value of each stimuli	Subjective response on 800 pixel lime	Previous experience 0=yes 1=no 2=not applicable	Log of object_mm	Average error on the number line task	Activity number 1-20 according to Table1	Log of subjectmm+1
id	age	sexf1m2	rps_total	hand2	optomis1	object_mm	subjectmm	prevexp	logobject_mm	num_avgtotal	activityno	logsubject_mm
1	44	1	31	2	-20	1	121	1	0	-16.3018	1	4.80402
1	44	1	31	2	-20	1	19	0	0	-16.3018	2	2.99573
1	44	1	31	2	-20	1	49	0	0	-16.3018	3	3.91202
1	44	1	31	2	-20	1	289	1	0	-16.3018	4	5.66988
1	44	1	31	2	-20	1	79	1	0	-16.3018	5	4.38203
1	44	1	31	2	-20	1	83	0	0	-16.3018	6	4.43082
1	44	1	31	2	-20	1	17	0	0	-16.3018	7	2.89037
1	44	1	31	2	-20	3	734	1	1.09861	-16.3018	8	6.59987
1	44	1	31	2	-20	5	592	1	1.60944	-16.3018	9	6.38519
1	44	1	31	2	-20	6	80	0	1.79176	-16.3018	10	4.39445
1	44	1	31	2	-20	7	18	1	1.94591	-16.3018	11	2.94444
1	44	1	31	2	-20	8	551	1	2.07944	-16.3018	12	6.31355
1	44	1	31	2	-20	10	66	1	2.30259	-16.3018	13	4.20469
1	44	1	31	2	-20	10	669	1	2.30259	-16.3018	14	6.50728
1	44	1	31	2	-20	120	116	0	4.78749	-16.3018	15	4.76217
1	44	1	31	2	-20	170	140	1	5.1358	-16.3018	16	4.94876
1	44	1	31	2	-20	430	735	1	6.06379	-16.3018	17	6.60123
1	44	1	31	2	-20	430	479	1	6.06379	-16.3018	18	6.17379
1	44	1	31	2	-20	1020	46	0	6.92756	-16.3018	19	3.85015
1	44	1	31	2	-20	12000	735	1	9.39266	-16.3018	20	6.60123
2	50	1	7	2	25	1	36	1	0	28.6073	1	3.61092
2	50	1	7	2	25	1	35	1	0	28.6073	2	3.58352
2	50	1	7	2	25	1	303	1	0	28.6073	3	5.71703
2	50	1	7	2	25	1	399	1	0	28.6073	4	5.99146
2	50	1	7	2	25	1	159	0	0	28.6073	5	5.07517
2	50	1	7	2	25	1	16	0	0	28.6073	6	2.83321
2	50	1	7	2	25	1	78	0	0	28.6073	7	4.36945
2	50	1	7	2	25	3	543	1	1.09861	28.6073	8	6.29895
2	50	1	7	2	25	5	613	1	1.60944	28.6073	9	6.41999
2	50	1	7	2	25	6	16	0	1.79176	28.6073	10	2.83321
2	50	1	7	2	25	7	39	1	1.94591	28.6073	11	3.68888
2	50	1	7	2	25	8	654	1	2.07944	28.6073	12	6.48464
2	50	1	7	2	25	10	404	1	2.30259	28.6073	13	6.00389
2	50	1	7	2	25	10	605	1	2.30259	28.6073	14	6.40688
2	50	1	7	2	25	120	44	0	4.78749	28.6073	15	3.80666
2	50	1	7	2	25	170	69	1	5.1358	28.6073	16	4.2485
2	50	1	7	2	25	430	742	1	6.06379	28.6073	17	6.6107
2	50	1	7	2	25	430	548	1	6.06379	28.6073	18	6.3081
2	50	1	7	2	25	1020	35	1	6.92756	28.6073	19	3.58352
2	50	1	7	2	25	12000	734	1	9.39266	28.6073	20	6.59987
3	28	1	22	2	23	1	593	1	0	-10.7564	1	6.38688
3	28	1	22	2	23	1	51	0	0	-10.7564	2	3.95124
3	28	1	22	2	23	1	70	0	0	-10.7564	3	4.26268
3	28	1	22	2	23	1	331	1	0	-10.7564	4	5.80513
3	28	1	22	2	23	1	230	1	0	-10.7564	5	5.44242
3	28	1	22	2	23	1	20	1	0	-10.7564	6	3.04452
3	28	1	22	2	23	1	13	0	0	-10.7564	7	2.63906
3	28	1	22	2	23	3	517	2	1.09861	-10.7564	8	6.24998
3	28	1	22	2	23	5	131	1	1.60944	-10.7564	9	4.8828
3	28	1	22	2	23	6	23	0	1.79176	-10.7564	10	3.17805
3	28	1	22	2	23	7	15	1	1.94591	-10.7564	11	2.77259
3	28	1	22	2	23	8	405	1	2.07944	-10.7564	12	6.00635
3	28	1	22	2	23	10	124	1	2.30259	-10.7564	13	4.82831
3	28	1	22	2	23	10	575	1	2.30259	-10.7564	14	6.35611
3	28	1	22	2	23	120	32	1	4.78749	-10.7564	15	3.49651
3	28	1	22	2	23	170	247	1	5.1358	-10.7564	16	5.51343
3	28	1	22	2	23	430	517	1	6.06379	-10.7564	17	6.24998
3	28	1	22	2	23	430	169	1	6.06379	-10.7564	18	5.1358
3	28	1	22	2	23	1020	5	1	6.92756	-10.7564	19	1.79176
3	28	1	22	2	23	12000	282	1	9.39266	-10.7564	20	5.64545
4	35	1	16	2	0	1	144	1	0	-23.5745	1	4.97673
4	35	1	16	2	0	1	76	1	0	-23.5745	2	4.34381
4	35	1	16	2	0	1	108	0	0	-23.5745	3	4.69135
4	35	1	16	2	0	1	202	1	0	-23.5745	4	5.31321
4	35	1	16	2	0	1	65	1	0	-23.5745	5	4.18965
4	35	1	16	2	0	1	22	0	0	-23.5745	6	3.13549
4	35	1	16	2	0	1	55	0	0	-23.5745	7	4.02535
4	35	1	16	2	0	3	157	1	1.09861	-23.5745	8	5.06259
4	35	1	16	2	0	5	48	1	1.60944	-23.5745	9	3.89182
4	35	1	16	2	0	6	26	0	1.79176	-23.5745	10	3.29584
4	35	1	16	2	0	7	35	1	1.94591	-23.5745	11	3.58352
4	35	1	16	2	0	8	74	1	2.07944	-23.5745	12	4.31749
4	35	1	16	2	0	10	171	0	2.30259	-23.5745	13	5.14749
4	35	1	16	2	0	10	146	1	2.30259	-23.5745	14	4.99043
4	35	1	16	2	0	120	367	0	4.78749	-23.5745	15	5.90808
4	35	1	16	2	0	170	65	1	5.1358	-23.5745	16	4.18965
4	35	1	16	2	0	430	210	1	6.06379	-23.5745	17	5.35186
4	35	1	16	2	0	430	412	1	6.06379	-23.5745	18	6.02345
4	35	1	16	2	0	1020	193	1	6.92756	-23.5745	19	5.26786
4	35	1	16	2	0	12000	222	1	9.39266	-23.5745	20	5.40717
5	54	1	15	2	-47	1	51	1	0	38.7891	1	3.95124
5	54	1	15	2	-47	1	45	0	0	38.7891	2	3.82864
5	54	1	15	2	-47	1	90	0	0	38.7891	3	4.51086
5	54	1	15	2	-47	1	184	1	0	38.7891	4	5.22036
5	54	1	15	2	-47	1	206	1	0	38.7891	5	5.33272
5	54	1	15	2	-47	1	9	0	0	38.7891	6	2.30259
5	54	1	15	2	-47	1	4	0	0	38.7891	7	1.60944
5	54	1	15	2	-47	3	195	1	1.09861	38.7891	8	5.27811
5	54	1	15	2	-47	5	136	1	1.60944	38.7891	9	4.91998
5	54	1	15	2	-47	6	8	0	1.79176	38.7891	10	2.19722
5	54	1	15	2	-47	7	241	1	1.94591	38.7891	11	5.48894
5	54	1	15	2	-47	8	565	1	2.07944	38.7891	12	6.33859
5	54	1	15	2	-47	10	24	0	2.30259	38.7891	13	3.21888
5	54	1	15	2	-47	10	557	1	2.30259	38.7891	14	6.32436
5	54	1	15	2	-47	120	45	0	4.78749	38.7891	15	3.82864
5	54	1	15	2	-47	170	93	1	5.1358	38.7891	16	4.54329
5	54	1	15	2	-47	430	567	1	6.06379	38.7891	17	6.34212
5	54	1	15	2	-47	430	605	1	6.06379	38.7891	18	6.40688
5	54	1	15	2	-47	1020	145	1	6.92756	38.7891	19	4.98361
5	54	1	15	2	-47	12000	660	1	9.39266	38.7891	20	6.49375
6	42	1	26	2	-20	1	195	1	0	-45.3927	1	5.27811
6	42	1	26	2	-20	1	141	0	0	-45.3927	2	4.95583
6	42	1	26	2	-20	1	230	0	0	-45.3927	3	5.44242
6	42	1	26	2	-20	1	198	0	0	-45.3927	4	5.2933
6	42	1	26	2	-20	1	202	0	0	-45.3927	5	5.31321
6	42	1	26	2	-20	1	124	1	0	-45.3927	6	4.82831
6	42	1	26	2	-20	1	235	0	0	-45.3927	7	5.46383
6	42	1	26	2	-20	3	496	1	1.09861	-45.3927	8	6.20859
6	42	1	26	2	-20	5	189	1	1.60944	-45.3927	9	5.24702
6	42	1	26	2	-20	6	62	0	1.79176	-45.3927	10	4.14313
6	42	1	26	2	-20	7	188	1	1.94591	-45.3927	11	5.24175
6	42	1	26	2	-20	8	558	1	2.07944	-45.3927	12	6.32615
6	42	1	26	2	-20	10	410	0	2.30259	-45.3927	13	6.01859
6	42	1	26	2	-20	10	566	1	2.30259	-45.3927	14	6.34036
6	42	1	26	2	-20	120	406	0	4.78749	-45.3927	15	6.00881
6	42	1	26	2	-20	170	401	1	5.1358	-45.3927	16	5.99645
6	42	1	26	2	-20	430	579	1	6.06379	-45.3927	17	6.36303
6	42	1	26	2	-20	430	397	1	6.06379	-45.3927	18	5.98645
6	42	1	26	2	-20	1020	127	0	6.92756	-45.3927	19	4.85203
6	42	1	26	2	-20	12000	540	1	9.39266	-45.3927	20	6.29342
7	30	1	16	2	21	1	270	1	0	12.4255	1	5.60212
7	30	1	16	2	21	1	269	0	0	12.4255	2	5.59842
7	30	1	16	2	21	1	153	0	0	12.4255	3	5.03695
7	30	1	16	2	21	1	476	1	0	12.4255	4	6.16752
7	30	1	16	2	21	1	429	1	0	12.4255	5	6.06379
7	30	1	16	2	21	1	169	0	0	12.4255	6	5.1358
7	30	1	16	2	21	1	25	0	0	12.4255	7	3.2581
7	30	1	16	2	21	3	195	0	1.09861	12.4255	8	5.27811
7	30	1	16	2	21	5	367	1	1.60944	12.4255	9	5.90808
7	30	1	16	2	21	6	149	0	1.79176	12.4255	10	5.01064
7	30	1	16	2	21	7	270	0	1.94591	12.4255	11	5.60212
7	30	1	16	2	21	8	411	1	2.07944	12.4255	12	6.02102
7	30	1	16	2	21	10	764	1	2.30259	12.4255	13	6.63988
7	30	1	16	2	21	10	792	1	2.30259	12.4255	14	6.67582
7	30	1	16	2	21	120	371	1	4.78749	12.4255	15	5.91889
7	30	1	16	2	21	170	506	1	5.1358	12.4255	16	6.22851
7	30	1	16	2	21	430	767	1	6.06379	12.4255	17	6.64379
7	30	1	16	2	21	430	342	1	6.06379	12.4255	18	5.83773
7	30	1	16	2	21	1020	195	1	6.92756	12.4255	19	5.27811
7	30	1	16	2	21	12000	504	1	9.39266	12.4255	20	6.22456
8	30	1	30	1	20	1	3	0	0	21.7891	1	1.38629
8	30	1	30	1	20	1	10	0	0	21.7891	2	2.3979
8	30	1	30	1	20	1	37	0	0	21.7891	3	3.63759
8	30	1	30	1	20	1	15	1	0	21.7891	4	2.77259
8	30	1	30	1	20	1	584	0	0	21.7891	5	6.37161
8	30	1	30	1	20	1	78	0	0	21.7891	6	4.36945
8	30	1	30	1	20	1	14	0	0	21.7891	7	2.70805
8	30	1	30	1	20	3	63	0	1.09861	21.7891	8	4.15888
8	30	1	30	1	20	5	76	0	1.60944	21.7891	9	4.34381
8	30	1	30	1	20	6	31	0	1.79176	21.7891	10	3.46574
8	30	1	30	1	20	7	8	0	1.94591	21.7891	11	2.19722
8	30	1	30	1	20	8	385	0	2.07944	21.7891	12	5.95584
8	30	1	30	1	20	10	444	0	2.30259	21.7891	13	6.09807
8	30	1	30	1	20	10	378	0	2.30259	21.7891	14	5.93754
8	30	1	30	1	20	120	192	1	4.78749	21.7891	15	5.26269
8	30	1	30	1	20	170	85	2	5.1358	21.7891	16	4.45435
8	30	1	30	1	20	430	454	1	6.06379	21.7891	17	6.1203
8	30	1	30	1	20	430	787	1	6.06379	21.7891	18	6.6695
8	30	1	30	1	20	1020	9	1	6.92756	21.7891	19	2.30259
8	30	1	30	1	20	12000	568	1	9.39266	21.7891	20	6.34388
9	26	1	18	2	6	1	101	1	0	-17.3018	1	4.62497
9	26	1	18	2	6	1	168	0	0	-17.3018	2	5.1299
9	26	1	18	2	6	1	88	0	0	-17.3018	3	4.48864
9	26	1	18	2	6	1	346	1	0	-17.3018	4	5.84932
9	26	1	18	2	6	1	289	1	0	-17.3018	5	5.66988
9	26	1	18	2	6	1	75	0	0	-17.3018	6	4.33073
9	26	1	18	2	6	1	176	0	0	-17.3018	7	5.17615
9	26	1	18	2	6	3	465	1	1.09861	-17.3018	8	6.14419
9	26	1	18	2	6	5	220	1	1.60944	-17.3018	9	5.39816
9	26	1	18	2	6	6	43	0	1.79176	-17.3018	10	3.78419
9	26	1	18	2	6	7	145	1	1.94591	-17.3018	11	4.98361
9	26	1	18	2	6	8	749	1	2.07944	-17.3018	12	6.62007
9	26	1	18	2	6	10	93	0	2.30259	-17.3018	13	4.54329
9	26	1	18	2	6	10	646	1	2.30259	-17.3018	14	6.47235
9	26	1	18	2	6	120	171	1	4.78749	-17.3018	15	5.14749
9	26	1	18	2	6	170	135	2	5.1358	-17.3018	16	4.91265
9	26	1	18	2	6	430	703	1	6.06379	-17.3018	17	6.55678
9	26	1	18	2	6	430	665	1	6.06379	-17.3018	18	6.50129
9	26	1	18	2	6	1020	136	1	6.92756	-17.3018	19	4.91998
9	26	1	18	2	6	12000	789	1	9.39266	-17.3018	20	6.67203
11	57	1	23	2	26	1	432	1	0	-6.66545	1	6.07074
11	57	1	23	2	26	1	141	0	0	-6.66545	2	4.95583
11	57	1	23	2	26	1	474	0	0	-6.66545	3	6.16331
11	57	1	23	2	26	1	264	1	0	-6.66545	4	5.57973
11	57	1	23	2	26	1	141	0	0	-6.66545	5	4.95583
11	57	1	23	2	26	1	385	0	0	-6.66545	6	5.95584
11	57	1	23	2	26	1	157	0	0	-6.66545	7	5.06259
11	57	1	23	2	26	3	583	1	1.09861	-6.66545	8	6.3699
11	57	1	23	2	26	5	456	1	1.60944	-6.66545	9	6.12468
11	57	1	23	2	26	6	73	0	1.79176	-6.66545	10	4.30407
11	57	1	23	2	26	7	127	1	1.94591	-6.66545	11	4.85203
11	57	1	23	2	26	8	264	1	2.07944	-6.66545	12	5.57973
11	57	1	23	2	26	10	551	0	2.30259	-6.66545	13	6.31355
11	57	1	23	2	26	10	509	1	2.30259	-6.66545	14	6.23441
11	57	1	23	2	26	120	118	2	4.78749	-6.66545	15	4.77912
11	57	1	23	2	26	170	474	2	5.1358	-6.66545	16	6.16331
11	57	1	23	2	26	430	555	1	6.06379	-6.66545	17	6.32077
11	57	1	23	2	26	430	583	1	6.06379	-6.66545	18	6.3699
11	57	1	23	2	26	1020	117	1	6.92756	-6.66545	19	4.77068
11	57	1	23	2	26	12000	696	1	9.39266	-6.66545	20	6.54679
12	59	1	14	2	22	1	231	1	0	-2.39273	1	5.44674
12	59	1	14	2	22	1	6	0	0	-2.39273	2	1.94591
12	59	1	14	2	22	1	42	0	0	-2.39273	3	3.7612
12	59	1	14	2	22	1	50	1	0	-2.39273	4	3.93183
12	59	1	14	2	22	1	25	2	0	-2.39273	5	3.2581
12	59	1	14	2	22	1	79	0	0	-2.39273	6	4.38203
12	59	1	14	2	22	1	4	0	0	-2.39273	7	1.60944
12	59	1	14	2	22	3	414	1	1.09861	-2.39273	8	6.02828
12	59	1	14	2	22	5	114	1	1.60944	-2.39273	9	4.74493
12	59	1	14	2	22	6	1	0	1.79176	-2.39273	10	0.693147
12	59	1	14	2	22	7	13	2	1.94591	-2.39273	11	2.63906
12	59	1	14	2	22	8	423	1	2.07944	-2.39273	12	6.04973
12	59	1	14	2	22	10	187	0	2.30259	-2.39273	13	5.23644
12	59	1	14	2	22	10	264	1	2.30259	-2.39273	14	5.57973
12	59	1	14	2	22	120	30	0	4.78749	-2.39273	15	3.43399
12	59	1	14	2	22	170	110	2	5.1358	-2.39273	16	4.70953
12	59	1	14	2	22	430	719	1	6.06379	-2.39273	17	6.57925
12	59	1	14	2	22	430	662	2	6.06379	-2.39273	18	6.49678
12	59	1	14	2	22	1020	50	2	6.92756	-2.39273	19	3.93183
12	59	1	14	2	22	12000	615	2	9.39266	-2.39273	20	6.42325
13	29	1	9	2	2	1	47	1	0	5.42545	1	3.8712
13	29	1	9	2	2	1	28	2	0	5.42545	2	3.3673
13	29	1	9	2	2	1	458	1	0	5.42545	3	6.12905
13	29	1	9	2	2	1	304	1	0	5.42545	4	5.72031
13	29	1	9	2	2	1	698	1	0	5.42545	5	6.54965
13	29	1	9	2	2	1	91	0	0	5.42545	6	4.52179
13	29	1	9	2	2	1	173	0	0	5.42545	7	5.15906
13	29	1	9	2	2	3	709	1	1.09861	5.42545	8	6.56527
13	29	1	9	2	2	5	655	1	1.60944	5.42545	9	6.48616
13	29	1	9	2	2	6	6	0	1.79176	5.42545	10	1.94591
13	29	1	9	2	2	7	20	1	1.94591	5.42545	11	3.04452
13	29	1	9	2	2	8	667	1	2.07944	5.42545	12	6.50429
13	29	1	9	2	2	10	358	0	2.30259	5.42545	13	5.88332
13	29	1	9	2	2	10	794	1	2.30259	5.42545	14	6.67834
13	29	1	9	2	2	120	709	1	4.78749	5.42545	15	6.56527
13	29	1	9	2	2	170	400	1	5.1358	5.42545	16	5.99396
13	29	1	9	2	2	430	727	1	6.06379	5.42545	17	6.5903
13	29	1	9	2	2	430	770	1	6.06379	5.42545	18	6.64769
13	29	1	9	2	2	1020	449	1	6.92756	5.42545	19	6.10925
13	29	1	9	2	2	12000	794	1	9.39266	5.42545	20	6.67834
14	28	1	13	2	18	1	126	1	0	-4.93818	1	4.84419
14	28	1	13	2	18	1	112	0	0	-4.93818	2	4.72739
14	28	1	13	2	18	1	577	0	0	-4.93818	3	6.35957
14	28	1	13	2	18	1	26	0	0	-4.93818	4	3.29584
14	28	1	13	2	18	1	100	1	0	-4.93818	5	4.61512
14	28	1	13	2	18	1	195	0	0	-4.93818	6	5.27811
14	28	1	13	2	18	1	11	0	0	-4.93818	7	2.48491
14	28	1	13	2	18	3	405	1	1.09861	-4.93818	8	6.00635
14	28	1	13	2	18	5	71	1	1.60944	-4.93818	9	4.27667
14	28	1	13	2	18	6	21	0	1.79176	-4.93818	10	3.09104
14	28	1	13	2	18	7	9	0	1.94591	-4.93818	11	2.30259
14	28	1	13	2	18	8	238	1	2.07944	-4.93818	12	5.47646
14	28	1	13	2	18	10	420	0	2.30259	-4.93818	13	6.04263
14	28	1	13	2	18	10	402	1	2.30259	-4.93818	14	5.99894
14	28	1	13	2	18	120	323	1	4.78749	-4.93818	15	5.78074
14	28	1	13	2	18	170	404	1	5.1358	-4.93818	16	6.00389
14	28	1	13	2	18	430	676	1	6.06379	-4.93818	17	6.51767
14	28	1	13	2	18	430	661	1	6.06379	-4.93818	18	6.49527
14	28	1	13	2	18	1020	506	1	6.92756	-4.93818	19	6.22851
14	28	1	13	2	18	12000	323	1	9.39266	-4.93818	20	5.78074
15	33	1	26	2	1	1	453	1	0	43.6073	1	6.1181
15	33	1	26	2	1	1	105	0	0	43.6073	2	4.66344
15	33	1	26	2	1	1	263	0	0	43.6073	3	5.57595
15	33	1	26	2	1	1	358	1	0	43.6073	4	5.88332
15	33	1	26	2	1	1	315	1	0	43.6073	5	5.75574
15	33	1	26	2	1	1	116	0	0	43.6073	6	4.76217
15	33	1	26	2	1	1	227	0	0	43.6073	7	5.42935
15	33	1	26	2	1	3	223	1	1.09861	43.6073	8	5.41165
15	33	1	26	2	1	5	415	1	1.60944	43.6073	9	6.03069
15	33	1	26	2	1	6	66	0	1.79176	43.6073	10	4.20469
15	33	1	26	2	1	7	58	0	1.94591	43.6073	11	4.07754
15	33	1	26	2	1	8	499	1	2.07944	43.6073	12	6.21461
15	33	1	26	2	1	10	105	1	2.30259	43.6073	13	4.66344
15	33	1	26	2	1	10	474	1	2.30259	43.6073	14	6.16331
15	33	1	26	2	1	120	47	0	4.78749	43.6073	15	3.8712
15	33	1	26	2	1	170	34	1	5.1358	43.6073	16	3.55535
15	33	1	26	2	1	430	447	1	6.06379	43.6073	17	6.10479
15	33	1	26	2	1	430	593	1	6.06379	43.6073	18	6.38688
15	33	1	26	2	1	1020	66	1	6.92756	43.6073	19	4.20469
15	33	1	26	2	1	12000	541	1	9.39266	43.6073	20	6.29527
17	33	1	42	1	1	1	92	1	0	-34.3927	1	4.5326
17	33	1	42	1	1	1	136	0	0	-34.3927	2	4.91998
17	33	1	42	1	1	1	403	0	0	-34.3927	3	6.00141
17	33	1	42	1	1	1	411	0	0	-34.3927	4	6.02102
17	33	1	42	1	1	1	558	1	0	-34.3927	5	6.32615
17	33	1	42	1	1	1	270	0	0	-34.3927	6	5.60212
17	33	1	42	1	1	1	56	0	0	-34.3927	7	4.04305
17	33	1	42	1	1	3	180	0	1.09861	-34.3927	8	5.1985
17	33	1	42	1	1	5	400	1	1.60944	-34.3927	9	5.99396
17	33	1	42	1	1	6	154	0	1.79176	-34.3927	10	5.04343
17	33	1	42	1	1	7	74	0	1.94591	-34.3927	11	4.31749
17	33	1	42	1	1	8	259	1	2.07944	-34.3927	12	5.56068
17	33	1	42	1	1	10	184	0	2.30259	-34.3927	13	5.22036
17	33	1	42	1	1	10	293	1	2.30259	-34.3927	14	5.68358
17	33	1	42	1	1	120	279	1	4.78749	-34.3927	15	5.63479
17	33	1	42	1	1	170	343	1	5.1358	-34.3927	16	5.84064
17	33	1	42	1	1	430	408	1	6.06379	-34.3927	17	6.01372
17	33	1	42	1	1	430	366	1	6.06379	-34.3927	18	5.90536
17	33	1	42	1	1	1020	440	1	6.92756	-34.3927	19	6.08905
17	33	1	42	1	1	12000	182	1	9.39266	-34.3927	20	5.20949
18	45	1	21	2	10	1	22	0	0	4.42545	1	3.13549
18	45	1	21	2	10	1	45	1	0	4.42545	2	3.82864
18	45	1	21	2	10	1	81	0	0	4.42545	3	4.40672
18	45	1	21	2	10	1	177	1	0	4.42545	4	5.18178
18	45	1	21	2	10	1	140	1	0	4.42545	5	4.94876
18	45	1	21	2	10	1	44	0	0	4.42545	6	3.80666
18	45	1	21	2	10	1	8	0	0	4.42545	7	2.19722
18	45	1	21	2	10	3	170	1	1.09861	4.42545	8	5.14166
18	45	1	21	2	10	5	212	1	1.60944	4.42545	9	5.36129
18	45	1	21	2	10	6	11	0	1.79176	4.42545	10	2.48491
18	45	1	21	2	10	7	36	1	1.94591	4.42545	11	3.61092
18	45	1	21	2	10	8	276	1	2.07944	4.42545	12	5.62402
18	45	1	21	2	10	10	133	1	2.30259	4.42545	13	4.89784
18	45	1	21	2	10	10	321	1	2.30259	4.42545	14	5.77455
18	45	1	21	2	10	120	110	1	4.78749	4.42545	15	4.70953
18	45	1	21	2	10	170	89	1	5.1358	4.42545	16	4.49981
18	45	1	21	2	10	430	511	1	6.06379	4.42545	17	6.23832
18	45	1	21	2	10	430	177	1	6.06379	4.42545	18	5.18178
18	45	1	21	2	10	1020	39	1	6.92756	4.42545	19	3.68888
18	45	1	21	2	10	12000	327	1	9.39266	4.42545	20	5.79301
19	32	1	25	2	0	1	60	1	0	-13.0291	1	4.11087
19	32	1	25	2	0	1	193	0	0	-13.0291	2	5.26786
19	32	1	25	2	0	1	43	0	0	-13.0291	3	3.78419
19	32	1	25	2	0	1	297	1	0	-13.0291	4	5.69709
19	32	1	25	2	0	1	152	1	0	-13.0291	5	5.03044
19	32	1	25	2	0	1	118	1	0	-13.0291	6	4.77912
19	32	1	25	2	0	1	11	0	0	-13.0291	7	2.48491
19	32	1	25	2	0	3	129	0	1.09861	-13.0291	8	4.86753
19	32	1	25	2	0	5	173	1	1.60944	-13.0291	9	5.15906
19	32	1	25	2	0	6	144	0	1.79176	-13.0291	10	4.97673
19	32	1	25	2	0	7	43	1	1.94591	-13.0291	11	3.78419
19	32	1	25	2	0	8	263	1	2.07944	-13.0291	12	5.57595
19	32	1	25	2	0	10	74	0	2.30259	-13.0291	13	4.31749
19	32	1	25	2	0	10	159	1	2.30259	-13.0291	14	5.07517
19	32	1	25	2	0	120	91	0	4.78749	-13.0291	15	4.52179
19	32	1	25	2	0	170	544	1	5.1358	-13.0291	16	6.30079
19	32	1	25	2	0	430	595	1	6.06379	-13.0291	17	6.39024
19	32	1	25	2	0	430	107	1	6.06379	-13.0291	18	4.68213
19	32	1	25	2	0	1020	485	1	6.92756	-13.0291	19	6.18621
19	32	1	25	2	0	12000	771	1	9.39266	-13.0291	20	6.64898
20	25	1	32	2	5	1	504	1	0	59.0618	1	6.22456
20	25	1	32	2	5	1	165	2	0	59.0618	2	5.11199
20	25	1	32	2	5	1	247	1	0	59.0618	3	5.51343
20	25	1	32	2	5	1	164	1	0	59.0618	4	5.10595
20	25	1	32	2	5	1	453	2	0	59.0618	5	6.1181
20	25	1	32	2	5	1	201	0	0	59.0618	6	5.30827
20	25	1	32	2	5	1	208	0	0	59.0618	7	5.34233
20	25	1	32	2	5	3	346	2	1.09861	59.0618	8	5.84932
20	25	1	32	2	5	5	235	2	1.60944	59.0618	9	5.46383
20	25	1	32	2	5	6	141	1	1.79176	59.0618	10	4.95583
20	25	1	32	2	5	7	232	2	1.94591	59.0618	11	5.45104
20	25	1	32	2	5	8	290	2	2.07944	59.0618	12	5.67332
20	25	1	32	2	5	10	443	1	2.30259	59.0618	13	6.09582
20	25	1	32	2	5	10	537	1	2.30259	59.0618	14	6.28786
20	25	1	32	2	5	120	549	1	4.78749	59.0618	15	6.30992
20	25	1	32	2	5	170	561	1	5.1358	59.0618	16	6.3315
20	25	1	32	2	5	430	347	2	6.06379	59.0618	17	5.8522
20	25	1	32	2	5	430	405	2	6.06379	59.0618	18	6.00635
20	25	1	32	2	5	1020	165	2	6.92756	59.0618	19	5.11199
20	25	1	32	2	5	12000	768	2	9.39266	59.0618	20	6.64509
21	41	1	22	2	31	1	156	0	0	5.24364	1	5.05625
21	41	1	22	2	31	1	193	0	0	5.24364	2	5.26786
21	41	1	22	2	31	1	134	0	0	5.24364	3	4.90527
21	41	1	22	2	31	1	272	1	0	5.24364	4	5.60947
21	41	1	22	2	31	1	258	1	0	5.24364	5	5.55683
21	41	1	22	2	31	1	183	0	0	5.24364	6	5.21494
21	41	1	22	2	31	1	160	0	0	5.24364	7	5.0814
21	41	1	22	2	31	3	474	1	1.09861	5.24364	8	6.16331
21	41	1	22	2	31	5	284	1	1.60944	5.24364	9	5.65249
21	41	1	22	2	31	6	71	0	1.79176	5.24364	10	4.27667
21	41	1	22	2	31	7	247	1	1.94591	5.24364	11	5.51343
21	41	1	22	2	31	8	556	1	2.07944	5.24364	12	6.32257
21	41	1	22	2	31	10	329	0	2.30259	5.24364	13	5.79909
21	41	1	22	2	31	10	515	1	2.30259	5.24364	14	6.24611
21	41	1	22	2	31	120	369	0	4.78749	5.24364	15	5.9135
21	41	1	22	2	31	170	323	1	5.1358	5.24364	16	5.78074
21	41	1	22	2	31	430	591	1	6.06379	5.24364	17	6.38351
21	41	1	22	2	31	430	470	1	6.06379	5.24364	18	6.15486
21	41	1	22	2	31	1020	343	1	6.92756	5.24364	19	5.84064
21	41	1	22	2	31	12000	663	1	9.39266	5.24364	20	6.49828
22	59	1	22	2	27	1	382	1	0	-42.5745	1	5.94803
22	59	1	22	2	27	1	430	0	0	-42.5745	2	6.06611
22	59	1	22	2	27	1	214	0	0	-42.5745	3	5.37064
22	59	1	22	2	27	1	279	0	0	-42.5745	4	5.63479
22	59	1	22	2	27	1	272	0	0	-42.5745	5	5.60947
22	59	1	22	2	27	1	119	0	0	-42.5745	6	4.78749
22	59	1	22	2	27	1	67	0	0	-42.5745	7	4.21951
22	59	1	22	2	27	3	619	0	1.09861	-42.5745	8	6.42972
22	59	1	22	2	27	5	258	0	1.60944	-42.5745	9	5.55683
22	59	1	22	2	27	6	26	0	1.79176	-42.5745	10	3.29584
22	59	1	22	2	27	7	177	1	1.94591	-42.5745	11	5.18178
22	59	1	22	2	27	8	655	1	2.07944	-42.5745	12	6.48616
22	59	1	22	2	27	10	449	1	2.30259	-42.5745	13	6.10925
22	59	1	22	2	27	10	535	1	2.30259	-42.5745	14	6.28413
22	59	1	22	2	27	120	400	0	4.78749	-42.5745	15	5.99396
22	59	1	22	2	27	170	354	0	5.1358	-42.5745	16	5.87212
22	59	1	22	2	27	430	700	1	6.06379	-42.5745	17	6.55251
22	59	1	22	2	27	430	581	1	6.06379	-42.5745	18	6.36647
22	59	1	22	2	27	1020	354	1	6.92756	-42.5745	19	5.87212
22	59	1	22	2	27	12000	589	1	9.39266	-42.5745	20	6.38012
23	32	1	12	2	0	1	94	1	0	-17.5745	1	4.55388
23	32	1	12	2	0	1	4	0	0	-17.5745	2	1.60944
23	32	1	12	2	0	1	390	1	0	-17.5745	3	5.96871
23	32	1	12	2	0	1	196	0	0	-17.5745	4	5.2832
23	32	1	12	2	0	1	62	1	0	-17.5745	5	4.14313
23	32	1	12	2	0	1	9	0	0	-17.5745	6	2.30259
23	32	1	12	2	0	1	6	0	0	-17.5745	7	1.94591
23	32	1	12	2	0	3	383	1	1.09861	-17.5745	8	5.95064
23	32	1	12	2	0	5	29	1	1.60944	-17.5745	9	3.4012
23	32	1	12	2	0	6	2	0	1.79176	-17.5745	10	1.09861
23	32	1	12	2	0	7	59	1	1.94591	-17.5745	11	4.09434
23	32	1	12	2	0	8	158	1	2.07944	-17.5745	12	5.0689
23	32	1	12	2	0	10	39	0	2.30259	-17.5745	13	3.68888
23	32	1	12	2	0	10	386	1	2.30259	-17.5745	14	5.95842
23	32	1	12	2	0	120	16	0	4.78749	-17.5745	15	2.83321
23	32	1	12	2	0	170	47	1	5.1358	-17.5745	16	3.8712
23	32	1	12	2	0	430	402	1	6.06379	-17.5745	17	5.99894
23	32	1	12	2	0	430	418	1	6.06379	-17.5745	18	6.03787
23	32	1	12	2	0	1020	16	1	6.92756	-17.5745	19	2.83321
23	32	1	12	2	0	12000	372	1	9.39266	-17.5745	20	5.92158
24	26	1	18	2	2	1	18	1	0	-8.57455	1	2.94444
24	26	1	18	2	2	1	148	1	0	-8.57455	2	5.00395
24	26	1	18	2	2	1	66	0	0	-8.57455	3	4.20469
24	26	1	18	2	2	1	62	1	0	-8.57455	4	4.14313
24	26	1	18	2	2	1	214	1	0	-8.57455	5	5.37064
24	26	1	18	2	2	1	89	0	0	-8.57455	6	4.49981
24	26	1	18	2	2	1	24	0	0	-8.57455	7	3.21888
24	26	1	18	2	2	3	275	1	1.09861	-8.57455	8	5.6204
24	26	1	18	2	2	5	282	1	1.60944	-8.57455	9	5.64545
24	26	1	18	2	2	6	17	0	1.79176	-8.57455	10	2.89037
24	26	1	18	2	2	7	161	1	1.94591	-8.57455	11	5.0876
24	26	1	18	2	2	8	249	1	2.07944	-8.57455	12	5.52146
24	26	1	18	2	2	10	104	0	2.30259	-8.57455	13	4.65396
24	26	1	18	2	2	10	469	1	2.30259	-8.57455	14	6.15273
24	26	1	18	2	2	120	72	0	4.78749	-8.57455	15	4.29046
24	26	1	18	2	2	170	101	1	5.1358	-8.57455	16	4.62497
24	26	1	18	2	2	430	261	1	6.06379	-8.57455	17	5.56834
24	26	1	18	2	2	430	638	1	6.06379	-8.57455	18	6.4599
24	26	1	18	2	2	1020	180	1	6.92756	-8.57455	19	5.1985
24	26	1	18	2	2	12000	680	1	9.39266	-8.57455	20	6.52356
25	24	1	33	2	-7	1	66	1	0	12.7891	1	4.20469
25	24	1	33	2	-7	1		0	0	12.7891	2
25	24	1	33	2	-7	1	760	0	0	12.7891	3	6.63463
25	24	1	33	2	-7	1	89	1	0	12.7891	4	4.49981
25	24	1	33	2	-7	1	267	0	0	12.7891	5	5.59099
25	24	1	33	2	-7	1	205	0	0	12.7891	6	5.32788
25	24	1	33	2	-7	1	166	0	0	12.7891	7	5.11799
25	24	1	33	2	-7	3	117	0	1.09861	12.7891	8	4.77068
25	24	1	33	2	-7	5	124	1	1.60944	12.7891	9	4.82831
25	24	1	33	2	-7	6	128	0	1.79176	12.7891	10	4.85981
25	24	1	33	2	-7	7	166	1	1.94591	12.7891	11	5.11799
25	24	1	33	2	-7	8	120	1	2.07944	12.7891	12	4.79579
25	24	1	33	2	-7	10	602	1	2.30259	12.7891	13	6.40192
25	24	1	33	2	-7	10	130	1	2.30259	12.7891	14	4.8752
25	24	1	33	2	-7	120	754	1	4.78749	12.7891	15	6.62672
25	24	1	33	2	-7	170	640	1	5.1358	12.7891	16	6.46303
25	24	1	33	2	-7	430	195	1	6.06379	12.7891	17	5.27811
25	24	1	33	2	-7	430	682	1	6.06379	12.7891	18	6.52649
25	24	1	33	2	-7	1020	66	1	6.92756	12.7891	19	4.20469
25	24	1	33	2	-7	12000	234	1	9.39266	12.7891	20	5.45959
26	34	1	19	2	-1	1	97	1	0	-32.2109	1	4.58497
26	34	1	19	2	-1	1	4	0	0	-32.2109	2	1.60944
26	34	1	19	2	-1	1	141	0	0	-32.2109	3	4.95583
26	34	1	19	2	-1	1	236	1	0	-32.2109	4	5.46806
26	34	1	19	2	-1	1	211	1	0	-32.2109	5	5.35659
26	34	1	19	2	-1	1	416	0	0	-32.2109	6	6.03309
26	34	1	19	2	-1	1	86	0	0	-32.2109	7	4.46591
26	34	1	19	2	-1	3	513	1	1.09861	-32.2109	8	6.24222
26	34	1	19	2	-1	5	153	1	1.60944	-32.2109	9	5.03695
26	34	1	19	2	-1	6	15	0	1.79176	-32.2109	10	2.77259
26	34	1	19	2	-1	7	49	1	1.94591	-32.2109	11	3.91202
26	34	1	19	2	-1	8	189	1	2.07944	-32.2109	12	5.24702
26	34	1	19	2	-1	10	231	1	2.30259	-32.2109	13	5.44674
26	34	1	19	2	-1	10	178	1	2.30259	-32.2109	14	5.18739
26	34	1	19	2	-1	120	435	1	4.78749	-32.2109	15	6.07764
26	34	1	19	2	-1	170	451	1	5.1358	-32.2109	16	6.11368
26	34	1	19	2	-1	430	268	1	6.06379	-32.2109	17	5.59471
26	34	1	19	2	-1	430	322	1	6.06379	-32.2109	18	5.77765
26	34	1	19	2	-1	1020	189	1	6.92756	-32.2109	19	5.24702
26	34	1	19	2	-1	12000	633	1	9.39266	-32.2109	20	6.45205
27	35	1	24	2	14	1	331	1	0	102.335	1	5.80513
27	35	1	24	2	14	1		0	0	102.335	2
27	35	1	24	2	14	1	371	0	0	102.335	3	5.91889
27	35	1	24	2	14	1	318	1	0	102.335	4	5.76519
27	35	1	24	2	14	1	541	0	0	102.335	5	6.29527
27	35	1	24	2	14	1		0	0	102.335	6
27	35	1	24	2	14	1	132	0	0	102.335	7	4.89035
27	35	1	24	2	14	3	540	1	1.09861	102.335	8	6.29342
27	35	1	24	2	14	5	514	1	1.60944	102.335	9	6.24417
27	35	1	24	2	14	6	187	0	1.79176	102.335	10	5.23644
27	35	1	24	2	14	7	206	1	1.94591	102.335	11	5.33272
27	35	1	24	2	14	8	170	1	2.07944	102.335	12	5.14166
27	35	1	24	2	14	10	290	1	2.30259	102.335	13	5.67332
27	35	1	24	2	14	10	591	1	2.30259	102.335	14	6.38351
27	35	1	24	2	14	120	515	1	4.78749	102.335	15	6.24611
27	35	1	24	2	14	170	472	1	5.1358	102.335	16	6.1591
27	35	1	24	2	14	430	623	1	6.06379	102.335	17	6.43615
27	35	1	24	2	14	430	589	1	6.06379	102.335	18	6.38012
27	35	1	24	2	14	1020	743	1	6.92756	102.335	19	6.61204
27	35	1	24	2	14	12000	591	1	9.39266	102.335	20	6.38351
28	53	1	18	2	0	1	72	1	0	2.51636	1	4.29046
28	53	1	18	2	0	1	0	0	0	2.51636	2	0
28	53	1	18	2	0	1	2	0	0	2.51636	3	1.09861
28	53	1	18	2	0	1	140	2	0	2.51636	4	4.94876
28	53	1	18	2	0	1	48	1	0	2.51636	5	3.89182
28	53	1	18	2	0	1	8	0	0	2.51636	6	2.19722
28	53	1	18	2	0	1	0	0	0	2.51636	7	0
28	53	1	18	2	0	3	495	1	1.09861	2.51636	8	6.20658
28	53	1	18	2	0	5	139	1	1.60944	2.51636	9	4.94164
28	53	1	18	2	0	6	13	0	1.79176	2.51636	10	2.63906
28	53	1	18	2	0	7	1	1	1.94591	2.51636	11	0.693147
28	53	1	18	2	0	8	489	1	2.07944	2.51636	12	6.19441
28	53	1	18	2	0	10	98	2	2.30259	2.51636	13	4.59512
28	53	1	18	2	0	10	622	1	2.30259	2.51636	14	6.43455
28	53	1	18	2	0	120	43	0	4.78749	2.51636	15	3.78419
28	53	1	18	2	0	170	12	1	5.1358	2.51636	16	2.56495
28	53	1	18	2	0	430	727	2	6.06379	2.51636	17	6.5903
28	53	1	18	2	0	430	717	2	6.06379	2.51636	18	6.57647
28	53	1	18	2	0	1020	102	2	6.92756	2.51636	19	4.63473
28	53	1	18	2	0	12000	763	2	9.39266	2.51636	20	6.63857
29	51	1	25	2	25	1	55	1	0	-3.75636	1	4.02535
29	51	1	25	2	25	1	70	0	0	-3.75636	2	4.26268
29	51	1	25	2	25	1	189	0	0	-3.75636	3	5.24702
29	51	1	25	2	25	1	110	1	0	-3.75636	4	4.70953
29	51	1	25	2	25	1	146	0	0	-3.75636	5	4.99043
29	51	1	25	2	25	1	79	1	0	-3.75636	6	4.38203
29	51	1	25	2	25	1	15	0	0	-3.75636	7	2.77259
29	51	1	25	2	25	3	201	0	1.09861	-3.75636	8	5.30827
29	51	1	25	2	25	5	174	1	1.60944	-3.75636	9	5.16479
29	51	1	25	2	25	6	24	0	1.79176	-3.75636	10	3.21888
29	51	1	25	2	25	7	19	1	1.94591	-3.75636	11	2.99573
29	51	1	25	2	25	8	500	1	2.07944	-3.75636	12	6.21661
29	51	1	25	2	25	10	117	0	2.30259	-3.75636	13	4.77068
29	51	1	25	2	25	10	160	1	2.30259	-3.75636	14	5.0814
29	51	1	25	2	25	120	34	0	4.78749	-3.75636	15	3.55535
29	51	1	25	2	25	170	44	0	5.1358	-3.75636	16	3.80666
29	51	1	25	2	25	430	508	1	6.06379	-3.75636	17	6.23245
29	51	1	25	2	25	430	370	1	6.06379	-3.75636	18	5.9162
29	51	1	25	2	25	1020	36	1	6.92756	-3.75636	19	3.61092
29	51	1	25	2	25	12000		1	9.39266	-3.75636	20
30	24	1	16	2	-1	1	19	1	0	0.243636	1	2.99573
30	24	1	16	2	-1	1	16	0	0	0.243636	2	2.83321
30	24	1	16	2	-1	1	125	0	0	0.243636	3	4.83628
30	24	1	16	2	-1	1	23	1	0	0.243636	4	3.17805
30	24	1	16	2	-1	1	106	1	0	0.243636	5	4.67283
30	24	1	16	2	-1	1	73	0	0	0.243636	6	4.30407
30	24	1	16	2	-1	1	6	0	0	0.243636	7	1.94591
30	24	1	16	2	-1	3	259	1	1.09861	0.243636	8	5.56068
30	24	1	16	2	-1	5	122	1	1.60944	0.243636	9	4.81218
30	24	1	16	2	-1	6	5	0	1.79176	0.243636	10	1.79176
30	24	1	16	2	-1	7	79	1	1.94591	0.243636	11	4.38203
30	24	1	16	2	-1	8	117	1	2.07944	0.243636	12	4.77068
30	24	1	16	2	-1	10	340	0	2.30259	0.243636	13	5.83188
30	24	1	16	2	-1	10	49	1	2.30259	0.243636	14	3.91202
30	24	1	16	2	-1	120	288	2	4.78749	0.243636	15	5.66643
30	24	1	16	2	-1	170	411	2	5.1358	0.243636	16	6.02102
30	24	1	16	2	-1	430	219	1	6.06379	0.243636	17	5.39363
30	24	1	16	2	-1	430	345	1	6.06379	0.243636	18	5.84644
30	24	1	16	2	-1	1020	5	1	6.92756	0.243636	19	1.79176
30	24	1	16	2	-1	12000	480	1	9.39266	0.243636	20	6.17587
31	50	1	11	2	6	1	86	1	0	-6.21091	1	4.46591
31	50	1	11	2	6	1	304	1	0	-6.21091	2	5.72031
31	50	1	11	2	6	1	231	0	0	-6.21091	3	5.44674
31	50	1	11	2	6	1	581	1	0	-6.21091	4	6.36647
31	50	1	11	2	6	1	451	1	0	-6.21091	5	6.11368
31	50	1	11	2	6	1	121	0	0	-6.21091	6	4.80402
31	50	1	11	2	6	1	32	0	0	-6.21091	7	3.49651
31	50	1	11	2	6	3	296	1	1.09861	-6.21091	8	5.69373
31	50	1	11	2	6	5	206	1	1.60944	-6.21091	9	5.33272
31	50	1	11	2	6	6		0	1.79176	-6.21091	10
31	50	1	11	2	6	7	309	1	1.94591	-6.21091	11	5.73657
31	50	1	11	2	6	8	331	1	2.07944	-6.21091	12	5.80513
31	50	1	11	2	6	10	154	0	2.30259	-6.21091	13	5.04343
31	50	1	11	2	6	10	370	1	2.30259	-6.21091	14	5.9162
31	50	1	11	2	6	120	196	1	4.78749	-6.21091	15	5.2832
31	50	1	11	2	6	170	489	1	5.1358	-6.21091	16	6.19441
31	50	1	11	2	6	430	518	1	6.06379	-6.21091	17	6.2519
31	50	1	11	2	6	430	378	1	6.06379	-6.21091	18	5.93754
31	50	1	11	2	6	1020	198	1	6.92756	-6.21091	19	5.2933
31	50	1	11	2	6	12000	447	1	9.39266	-6.21091	20	6.10479
32	60	1	13	2	20	1	104	0	0	64.1527	1	4.65396
32	60	1	13	2	20	1	169	1	0	64.1527	2	5.1358
32	60	1	13	2	20	1	165	0	0	64.1527	3	5.11199
32	60	1	13	2	20	1	203	1	0	64.1527	4	5.31812
32	60	1	13	2	20	1	74	1	0	64.1527	5	4.31749
32	60	1	13	2	20	1	55	0	0	64.1527	6	4.02535
32	60	1	13	2	20	1	16	0	0	64.1527	7	2.83321
32	60	1	13	2	20	3	194	1	1.09861	64.1527	8	5.273
32	60	1	13	2	20	5	425	1	1.60944	64.1527	9	6.05444
32	60	1	13	2	20	6	9	0	1.79176	64.1527	10	2.30259
32	60	1	13	2	20	7	126	1	1.94591	64.1527	11	4.84419
32	60	1	13	2	20	8	273	1	2.07944	64.1527	12	5.61313
32	60	1	13	2	20	10	163	1	2.30259	64.1527	13	5.09987
32	60	1	13	2	20	10	539	1	2.30259	64.1527	14	6.29157
32	60	1	13	2	20	120	41	1	4.78749	64.1527	15	3.73767
32	60	1	13	2	20	170	103	1	5.1358	64.1527	16	4.64439
32	60	1	13	2	20	430	197	1	6.06379	64.1527	17	5.28827
32	60	1	13	2	20	430	133	1	6.06379	64.1527	18	4.89784
32	60	1	13	2	20	1020	546	1	6.92756	64.1527	19	6.30445
32	60	1	13	2	20	12000	581	1	9.39266	64.1527	20	6.36647
33	28	1	17	2	-1	1		2	0	183.789	1
33	28	1	17	2	-1	1		0	0	183.789	2
33	28	1	17	2	-1	1	745	0	0	183.789	3	6.61473
33	28	1	17	2	-1	1	626	2	0	183.789	4	6.44095
33	28	1	17	2	-1	1	799	0	0	183.789	5	6.68461
33	28	1	17	2	-1	1	311	0	0	183.789	6	5.743
33	28	1	17	2	-1	1	225	0	0	183.789	7	5.42054
33	28	1	17	2	-1	3	575	0	1.09861	183.789	8	6.35611
33	28	1	17	2	-1	5	731	2	1.60944	183.789	9	6.59578
33	28	1	17	2	-1	6		0	1.79176	183.789	10
33	28	1	17	2	-1	7	494	2	1.94591	183.789	11	6.20456
33	28	1	17	2	-1	8	745	2	2.07944	183.789	12	6.61473
33	28	1	17	2	-1	10	417	0	2.30259	183.789	13	6.03548
33	28	1	17	2	-1	10	654	2	2.30259	183.789	14	6.48464
33	28	1	17	2	-1	120	461	0	4.78749	183.789	15	6.13556
33	28	1	17	2	-1	170	589	2	5.1358	183.789	16	6.38012
33	28	1	17	2	-1	430	745	2	6.06379	183.789	17	6.61473
33	28	1	17	2	-1	430	767	2	6.06379	183.789	18	6.64379
33	28	1	17	2	-1	1020	518	2	6.92756	183.789	19	6.2519
33	28	1	17	2	-1	12000	745	2	9.39266	183.789	20	6.61473
34	32	1	8	2	-17	1	35	1	0	-46.3927	1	3.58352
34	32	1	8	2	-17	1	216	1	0	-46.3927	2	5.3799
34	32	1	8	2	-17	1	232	1	0	-46.3927	3	5.45104
34	32	1	8	2	-17	1	242	1	0	-46.3927	4	5.49306
34	32	1	8	2	-17	1	474	1	0	-46.3927	5	6.16331
34	32	1	8	2	-17	1	83	0	0	-46.3927	6	4.43082
34	32	1	8	2	-17	1	58	0	0	-46.3927	7	4.07754
34	32	1	8	2	-17	3	466	1	1.09861	-46.3927	8	6.14633
34	32	1	8	2	-17	5	220	1	1.60944	-46.3927	9	5.39816
34	32	1	8	2	-17	6	15	0	1.79176	-46.3927	10	2.77259
34	32	1	8	2	-17	7	219	1	1.94591	-46.3927	11	5.39363
34	32	1	8	2	-17	8	277	1	2.07944	-46.3927	12	5.62762
34	32	1	8	2	-17	10	252	0	2.30259	-46.3927	13	5.53339
34	32	1	8	2	-17	10	208	1	2.30259	-46.3927	14	5.34233
34	32	1	8	2	-17	120	197	0	4.78749	-46.3927	15	5.28827
34	32	1	8	2	-17	170	270	0	5.1358	-46.3927	16	5.60212
34	32	1	8	2	-17	430	722	1	6.06379	-46.3927	17	6.58341
34	32	1	8	2	-17	430	699	1	6.06379	-46.3927	18	6.55108
34	32	1	8	2	-17	1020	778	1	6.92756	-46.3927	19	6.65801
34	32	1	8	2	-17	12000	423	1	9.39266	-46.3927	20	6.04973
35	64	1	36	2	25	1	125	0	0	5.51636	1	4.83628
35	64	1	36	2	25	1	102	0	0	5.51636	2	4.63473
35	64	1	36	2	25	1	274	0	0	5.51636	3	5.61677
35	64	1	36	2	25	1	132	1	0	5.51636	4	4.89035
35	64	1	36	2	25	1	84	0	0	5.51636	5	4.44265
35	64	1	36	2	25	1	53	0	0	5.51636	6	3.98898
35	64	1	36	2	25	1	6	0	0	5.51636	7	1.94591
35	64	1	36	2	25	3	559	1	1.09861	5.51636	8	6.32794
35	64	1	36	2	25	5	119	0	1.60944	5.51636	9	4.78749
35	64	1	36	2	25	6	5	0	1.79176	5.51636	10	1.79176
35	64	1	36	2	25	7	112	1	1.94591	5.51636	11	4.72739
35	64	1	36	2	25	8	211	1	2.07944	5.51636	12	5.35659
35	64	1	36	2	25	10	215	0	2.30259	5.51636	13	5.37528
35	64	1	36	2	25	10	188	0	2.30259	5.51636	14	5.24175
35	64	1	36	2	25	120	76	1	4.78749	5.51636	15	4.34381
35	64	1	36	2	25	170	28	1	5.1358	5.51636	16	3.3673
35	64	1	36	2	25	430	156	1	6.06379	5.51636	17	5.05625
35	64	1	36	2	25	430	408	1	6.06379	5.51636	18	6.01372
35	64	1	36	2	25	1020	178	1	6.92756	5.51636	19	5.18739
35	64	1	36	2	25	12000	432	1	9.39266	5.51636	20	6.07074
36	39	1	7	2	19	1	105	1	0	0.243636	1	4.66344
36	39	1	7	2	19	1	49	0	0	0.243636	2	3.91202
36	39	1	7	2	19	1	375	0	0	0.243636	3	5.92959
36	39	1	7	2	19	1	448	1	0	0.243636	4	6.10702
36	39	1	7	2	19	1	248	1	0	0.243636	5	5.51745
36	39	1	7	2	19	1	106	0	0	0.243636	6	4.67283
36	39	1	7	2	19	1	9	0	0	0.243636	7	2.30259
36	39	1	7	2	19	3	763	1	1.09861	0.243636	8	6.63857
36	39	1	7	2	19	5	121	1	1.60944	0.243636	9	4.80402
36	39	1	7	2	19	6	71	0	1.79176	0.243636	10	4.27667
36	39	1	7	2	19	7	323	1	1.94591	0.243636	11	5.78074
36	39	1	7	2	19	8	758	1	2.07944	0.243636	12	6.632
36	39	1	7	2	19	10	177	0	2.30259	0.243636	13	5.18178
36	39	1	7	2	19	10	617	1	2.30259	0.243636	14	6.42649
36	39	1	7	2	19	120	423	0	4.78749	0.243636	15	6.04973
36	39	1	7	2	19	170	443	1	5.1358	0.243636	16	6.09582
36	39	1	7	2	19	430	614	1	6.06379	0.243636	17	6.42162
36	39	1	7	2	19	430	778	1	6.06379	0.243636	18	6.65801
36	39	1	7	2	19	1020	78	1	6.92756	0.243636	19	4.36945
36	39	1	7	2	19	12000	534	1	9.39266	0.243636	20	6.28227
37	39	1	22	2	13	1	55	1	0	-7.39273	1	4.02535
37	39	1	22	2	13	1	129	1	0	-7.39273	2	4.86753
37	39	1	22	2	13	1	34	0	0	-7.39273	3	3.55535
37	39	1	22	2	13	1	198	1	0	-7.39273	4	5.2933
37	39	1	22	2	13	1	99	1	0	-7.39273	5	4.60517
37	39	1	22	2	13	1	36	1	0	-7.39273	6	3.61092
37	39	1	22	2	13	1	59	0	0	-7.39273	7	4.09434
37	39	1	22	2	13	3	140	1	1.09861	-7.39273	8	4.94876
37	39	1	22	2	13	5	436	1	1.60944	-7.39273	9	6.07993
37	39	1	22	2	13	6	30	0	1.79176	-7.39273	10	3.43399
37	39	1	22	2	13	7	23	1	1.94591	-7.39273	11	3.17805
37	39	1	22	2	13	8	437	1	2.07944	-7.39273	12	6.08222
37	39	1	22	2	13	10	69	0	2.30259	-7.39273	13	4.2485
37	39	1	22	2	13	10	694	1	2.30259	-7.39273	14	6.54391
37	39	1	22	2	13	120	14	0	4.78749	-7.39273	15	2.70805
37	39	1	22	2	13	170	90	1	5.1358	-7.39273	16	4.51086
37	39	1	22	2	13	430	473	1	6.06379	-7.39273	17	6.16121
37	39	1	22	2	13	430	251	1	6.06379	-7.39273	18	5.52943
37	39	1	22	2	13	1020	23	1	6.92756	-7.39273	19	3.17805
37	39	1	22	2	13	12000	423	1	9.39266	-7.39273	20	6.04973
38	35	1	19	2	26	1	104	1	0	-2.02909	1	4.65396
38	35	1	19	2	26	1	171	1	0	-2.02909	2	5.14749
38	35	1	19	2	26	1	124	0	0	-2.02909	3	4.82831
38	35	1	19	2	26	1	286	1	0	-2.02909	4	5.65948
38	35	1	19	2	26	1	468	1	0	-2.02909	5	6.1506
38	35	1	19	2	26	1	90	1	0	-2.02909	6	4.51086
38	35	1	19	2	26	1	20	0	0	-2.02909	7	3.04452
38	35	1	19	2	26	3	450	1	1.09861	-2.02909	8	6.11147
38	35	1	19	2	26	5	76	1	1.60944	-2.02909	9	4.34381
38	35	1	19	2	26	6	6	0	1.79176	-2.02909	10	1.94591
38	35	1	19	2	26	7	191	1	1.94591	-2.02909	11	5.2575
38	35	1	19	2	26	8	314	1	2.07944	-2.02909	12	5.75257
38	35	1	19	2	26	10	255	0	2.30259	-2.02909	13	5.54518
38	35	1	19	2	26	10	337	1	2.30259	-2.02909	14	5.82305
38	35	1	19	2	26	120	34	0	4.78749	-2.02909	15	3.55535
38	35	1	19	2	26	170	105	0	5.1358	-2.02909	16	4.66344
38	35	1	19	2	26	430	437	1	6.06379	-2.02909	17	6.08222
38	35	1	19	2	26	430	565	1	6.06379	-2.02909	18	6.33859
38	35	1	19	2	26	1020	155	1	6.92756	-2.02909	19	5.04986
38	35	1	19	2	26	12000	534	1	9.39266	-2.02909	20	6.28227
39	21	1	16	2	0	1	473	1	0	-29.2109	1	6.16121
39	21	1	16	2	0	1	435	1	0	-29.2109	2	6.07764
39	21	1	16	2	0	1	384	0	0	-29.2109	3	5.95324
39	21	1	16	2	0	1	434	1	0	-29.2109	4	6.07535
39	21	1	16	2	0	1	428	1	0	-29.2109	5	6.06146
39	21	1	16	2	0	1	51	0	0	-29.2109	6	3.95124
39	21	1	16	2	0	1	3	0	0	-29.2109	7	1.38629
39	21	1	16	2	0	3	568	1	1.09861	-29.2109	8	6.34388
39	21	1	16	2	0	5	358	1	1.60944	-29.2109	9	5.88332
39	21	1	16	2	0	6	3	0	1.79176	-29.2109	10	1.38629
39	21	1	16	2	0	7	226	1	1.94591	-29.2109	11	5.42495
39	21	1	16	2	0	8	494	1	2.07944	-29.2109	12	6.20456
39	21	1	16	2	0	10	97	0	2.30259	-29.2109	13	4.58497
39	21	1	16	2	0	10	532	1	2.30259	-29.2109	14	6.27852
39	21	1	16	2	0	120	204	2	4.78749	-29.2109	15	5.32301
39	21	1	16	2	0	170	387	2	5.1358	-29.2109	16	5.96101
39	21	1	16	2	0	430	517	1	6.06379	-29.2109	17	6.24998
39	21	1	16	2	0	430	554	1	6.06379	-29.2109	18	6.31897
39	21	1	16	2	0	1020	308	1	6.92756	-29.2109	19	5.73334
39	21	1	16	2	0	12000	545	1	9.39266	-29.2109	20	6.30262
40	32	1	26	2	8	1	33	1	0	-15.0291	1	3.52636
40	32	1	26	2	8	1	117	0	0	-15.0291	2	4.77068
40	32	1	26	2	8	1	84	0	0	-15.0291	3	4.44265
40	32	1	26	2	8	1	7	0	0	-15.0291	4	2.07944
40	32	1	26	2	8	1	408	0	0	-15.0291	5	6.01372
40	32	1	26	2	8	1	42	0	0	-15.0291	6	3.7612
40	32	1	26	2	8	1	6	0	0	-15.0291	7	1.94591
40	32	1	26	2	8	3	50	1	1.09861	-15.0291	8	3.93183
40	32	1	26	2	8	5	27	1	1.60944	-15.0291	9	3.3322
40	32	1	26	2	8	6	7	0	1.79176	-15.0291	10	2.07944
40	32	1	26	2	8	7	9	1	1.94591	-15.0291	11	2.30259
40	32	1	26	2	8	8	411	1	2.07944	-15.0291	12	6.02102
40	32	1	26	2	8	10	22	0	2.30259	-15.0291	13	3.13549
40	32	1	26	2	8	10	16	1	2.30259	-15.0291	14	2.83321
40	32	1	26	2	8	120	260	0	4.78749	-15.0291	15	5.56452
40	32	1	26	2	8	170	115	1	5.1358	-15.0291	16	4.75359
40	32	1	26	2	8	430	47	1	6.06379	-15.0291	17	3.8712
40	32	1	26	2	8	430	87	1	6.06379	-15.0291	18	4.47734
40	32	1	26	2	8	1020	16	1	6.92756	-15.0291	19	2.83321
40	32	1	26	2	8	12000	479	1	9.39266	-15.0291	20	6.17379
41	30	1	39	2	13	1	297	0	0	-32.0291	1	5.69709
41	30	1	39	2	13	1	44	0	0	-32.0291	2	3.80666
41	30	1	39	2	13	1	3	0	0	-32.0291	3	1.38629
41	30	1	39	2	13	1	203	1	0	-32.0291	4	5.31812
41	30	1	39	2	13	1	331	1	0	-32.0291	5	5.80513
41	30	1	39	2	13	1	13	0	0	-32.0291	6	2.63906
41	30	1	39	2	13	1	12	0	0	-32.0291	7	2.56495
41	30	1	39	2	13	3	173	1	1.09861	-32.0291	8	5.15906
41	30	1	39	2	13	5	96	1	1.60944	-32.0291	9	4.57471
41	30	1	39	2	13	6	1	0	1.79176	-32.0291	10	0.693147
41	30	1	39	2	13	7	1	1	1.94591	-32.0291	11	0.693147
41	30	1	39	2	13	8	307	1	2.07944	-32.0291	12	5.7301
41	30	1	39	2	13	10	48	2	2.30259	-32.0291	13	3.89182
41	30	1	39	2	13	10	3	1	2.30259	-32.0291	14	1.38629
41	30	1	39	2	13	120	357	1	4.78749	-32.0291	15	5.88053
41	30	1	39	2	13	170	3	1	5.1358	-32.0291	16	1.38629
41	30	1	39	2	13	430	120	1	6.06379	-32.0291	17	4.79579
41	30	1	39	2	13	430		1	6.06379	-32.0291	18
41	30	1	39	2	13	1020	4	0	6.92756	-32.0291	19	1.60944
41	30	1	39	2	13	12000	296	1	9.39266	-32.0291	20	5.69373
42	48	1	13	2	-3	1	26	1	0	-11.3018	1	3.29584
42	48	1	13	2	-3	1	17	1	0	-11.3018	2	2.89037
42	48	1	13	2	-3	1	42	0	0	-11.3018	3	3.7612
42	48	1	13	2	-3	1	33	1	0	-11.3018	4	3.52636
42	48	1	13	2	-3	1	72	1	0	-11.3018	5	4.29046
42	48	1	13	2	-3	1	9	1	0	-11.3018	6	2.30259
42	48	1	13	2	-3	1	2	0	0	-11.3018	7	1.09861
42	48	1	13	2	-3	3	26	1	1.09861	-11.3018	8	3.29584
42	48	1	13	2	-3	5	34	1	1.60944	-11.3018	9	3.55535
42	48	1	13	2	-3	6	3	0	1.79176	-11.3018	10	1.38629
42	48	1	13	2	-3	7	0	1	1.94591	-11.3018	11	0
42	48	1	13	2	-3	8	39	1	2.07944	-11.3018	12	3.68888
42	48	1	13	2	-3	10	6	1	2.30259	-11.3018	13	1.94591
42	48	1	13	2	-3	10	108	1	2.30259	-11.3018	14	4.69135
42	48	1	13	2	-3	120	103	0	4.78749	-11.3018	15	4.64439
42	48	1	13	2	-3	170	49	1	5.1358	-11.3018	16	3.91202
42	48	1	13	2	-3	430	6	1	6.06379	-11.3018	17	1.94591
42	48	1	13	2	-3	430		1	6.06379	-11.3018	18
42	48	1	13	2	-3	1020	22	1	6.92756	-11.3018	19	3.13549
42	48	1	13	2	-3	12000		1	9.39266	-11.3018	20
43	33	1	28	2	-12	1	186	0	0	175.425	1	5.23111
43	33	1	28	2	-12	1		0	0	175.425	2
43	33	1	28	2	-12	1	746	0	0	175.425	3	6.61607
43	33	1	28	2	-12	1	598	1	0	175.425	4	6.39526
43	33	1	28	2	-12	1	699	1	0	175.425	5	6.55108
43	33	1	28	2	-12	1	87	0	0	175.425	6	4.47734
43	33	1	28	2	-12	1		0	0	175.425	7
43	33	1	28	2	-12	3	508	1	1.09861	175.425	8	6.23245
43	33	1	28	2	-12	5	397	1	1.60944	175.425	9	5.98645
43	33	1	28	2	-12	6	163	0	1.79176	175.425	10	5.09987
43	33	1	28	2	-12	7	166	1	1.94591	175.425	11	5.11799
43	33	1	28	2	-12	8	501	1	2.07944	175.425	12	6.2186
43	33	1	28	2	-12	10	318	0	2.30259	175.425	13	5.76519
43	33	1	28	2	-12	10	731	1	2.30259	175.425	14	6.59578
43	33	1	28	2	-12	120	217	0	4.78749	175.425	15	5.3845
43	33	1	28	2	-12	170	29	1	5.1358	175.425	16	3.4012
43	33	1	28	2	-12	430	763	1	6.06379	175.425	17	6.63857
43	33	1	28	2	-12	430	792	1	6.06379	175.425	18	6.67582
43	33	1	28	2	-12	1020	631	1	6.92756	175.425	19	6.44889
43	33	1	28	2	-12	12000	602	1	9.39266	175.425	20	6.40192
44	42	1	16	2	-3	1	5	1	0	-0.210909	1	1.79176
44	42	1	16	2	-3	1	1	0	0	-0.210909	2	0.693147
44	42	1	16	2	-3	1	1	0	0	-0.210909	3	0.693147
44	42	1	16	2	-3	1	3	1	0	-0.210909	4	1.38629
44	42	1	16	2	-3	1	55	0	0	-0.210909	5	4.02535
44	42	1	16	2	-3	1	23	0	0	-0.210909	6	3.17805
44	42	1	16	2	-3	1	3	0	0	-0.210909	7	1.38629
44	42	1	16	2	-3	3	487	1	1.09861	-0.210909	8	6.19032
44	42	1	16	2	-3	5	169	1	1.60944	-0.210909	9	5.1358
44	42	1	16	2	-3	6	21	0	1.79176	-0.210909	10	3.09104
44	42	1	16	2	-3	7	34	1	1.94591	-0.210909	11	3.55535
44	42	1	16	2	-3	8	468	1	2.07944	-0.210909	12	6.1506
44	42	1	16	2	-3	10	234	1	2.30259	-0.210909	13	5.45959
44	42	1	16	2	-3	10	467	1	2.30259	-0.210909	14	6.14847
44	42	1	16	2	-3	120	88	0	4.78749	-0.210909	15	4.48864
44	42	1	16	2	-3	170	406	1	5.1358	-0.210909	16	6.00881
44	42	1	16	2	-3	430	522	1	6.06379	-0.210909	17	6.25958
44	42	1	16	2	-3	430	544	1	6.06379	-0.210909	18	6.30079
44	42	1	16	2	-3	1020	39	1	6.92756	-0.210909	19	3.68888
44	42	1	16	2	-3	12000		1	9.39266	-0.210909	20
45	36	1	31	2	32	1	212	0	0	16.9709	1	5.36129
45	36	1	31	2	32	1	190	1	0	16.9709	2	5.25227
45	36	1	31	2	32	1	359	0	0	16.9709	3	5.8861
45	36	1	31	2	32	1	38	1	0	16.9709	4	3.66356
45	36	1	31	2	32	1	517	1	0	16.9709	5	6.24998
45	36	1	31	2	32	1	35	0	0	16.9709	6	3.58352
45	36	1	31	2	32	1	33	0	0	16.9709	7	3.52636
45	36	1	31	2	32	3	414	1	1.09861	16.9709	8	6.02828
45	36	1	31	2	32	5	473	1	1.60944	16.9709	9	6.16121
45	36	1	31	2	32	6	7	0	1.79176	16.9709	10	2.07944
45	36	1	31	2	32	7	154	1	1.94591	16.9709	11	5.04343
45	36	1	31	2	32	8	448	1	2.07944	16.9709	12	6.10702
45	36	1	31	2	32	10	409	0	2.30259	16.9709	13	6.01616
45	36	1	31	2	32	10	416	1	2.30259	16.9709	14	6.03309
45	36	1	31	2	32	120	48	1	4.78749	16.9709	15	3.89182
45	36	1	31	2	32	170	91	1	5.1358	16.9709	16	4.52179
45	36	1	31	2	32	430	420	1	6.06379	16.9709	17	6.04263
45	36	1	31	2	32	430	536	1	6.06379	16.9709	18	6.286
45	36	1	31	2	32	1020	104	1	6.92756	16.9709	19	4.65396
45	36	1	31	2	32	12000	428	1	9.39266	16.9709	20	6.06146
46	66	1	16	2	14	1	81	1	0	-59.5745	1	4.40672
46	66	1	16	2	14	1	20	0	0	-59.5745	2	3.04452
46	66	1	16	2	14	1	682	0	0	-59.5745	3	6.52649
46	66	1	16	2	14	1	49	1	0	-59.5745	4	3.91202
46	66	1	16	2	14	1	383	1	0	-59.5745	5	5.95064
46	66	1	16	2	14	1	74	0	0	-59.5745	6	4.31749
46	66	1	16	2	14	1	79	0	0	-59.5745	7	4.38203
46	66	1	16	2	14	3	66	1	1.09861	-59.5745	8	4.20469
46	66	1	16	2	14	5	33	1	1.60944	-59.5745	9	3.52636
46	66	1	16	2	14	6	7	0	1.79176	-59.5745	10	2.07944
46	66	1	16	2	14	7	136	1	1.94591	-59.5745	11	4.91998
46	66	1	16	2	14	8	71	1	2.07944	-59.5745	12	4.27667
46	66	1	16	2	14	10	378	0	2.30259	-59.5745	13	5.93754
46	66	1	16	2	14	10	78	1	2.30259	-59.5745	14	4.36945
46	66	1	16	2	14	120	566	0	4.78749	-59.5745	15	6.34036
46	66	1	16	2	14	170	299	1	5.1358	-59.5745	16	5.70378
46	66	1	16	2	14	430	50	1	6.06379	-59.5745	17	3.93183
46	66	1	16	2	14	430	574	1	6.06379	-59.5745	18	6.35437
46	66	1	16	2	14	1020	11	1	6.92756	-59.5745	19	2.48491
46	66	1	16	2	14	12000		1	9.39266	-59.5745	20
47	62	1	13	2	-1	1	169	1	0	-5.75636	1	5.1358
47	62	1	13	2	-1	1	91	1	0	-5.75636	2	4.52179
47	62	1	13	2	-1	1	105	0	0	-5.75636	3	4.66344
47	62	1	13	2	-1	1	213	1	0	-5.75636	4	5.36598
47	62	1	13	2	-1	1	175	0	0	-5.75636	5	5.17048
47	62	1	13	2	-1	1	113	0	0	-5.75636	6	4.7362
47	62	1	13	2	-1	1	8	0	0	-5.75636	7	2.19722
47	62	1	13	2	-1	3	132	1	1.09861	-5.75636	8	4.89035
47	62	1	13	2	-1	5	305	1	1.60944	-5.75636	9	5.72359
47	62	1	13	2	-1	6	0	0	1.79176	-5.75636	10	0
47	62	1	13	2	-1	7	84	1	1.94591	-5.75636	11	4.44265
47	62	1	13	2	-1	8	113	1	2.07944	-5.75636	12	4.7362
47	62	1	13	2	-1	10	404	0	2.30259	-5.75636	13	6.00389
47	62	1	13	2	-1	10	512	1	2.30259	-5.75636	14	6.24028
47	62	1	13	2	-1	120	109	0	4.78749	-5.75636	15	4.70048
47	62	1	13	2	-1	170	130	1	5.1358	-5.75636	16	4.8752
47	62	1	13	2	-1	430	585	1	6.06379	-5.75636	17	6.37332
47	62	1	13	2	-1	430	694	1	6.06379	-5.75636	18	6.54391
47	62	1	13	2	-1	1020	103	1	6.92756	-5.75636	19	4.64439
47	62	1	13	2	-1	12000	201	1	9.39266	-5.75636	20	5.30827
48	29	1	23	2	1	1	166	1	0	1.24364	1	5.11799
48	29	1	23	2	1	1	129	1	0	1.24364	2	4.86753
48	29	1	23	2	1	1	217	0	0	1.24364	3	5.3845
48	29	1	23	2	1	1	279	1	0	1.24364	4	5.63479
48	29	1	23	2	1	1	177	1	0	1.24364	5	5.18178
48	29	1	23	2	1	1	110	0	0	1.24364	6	4.70953
48	29	1	23	2	1	1	244	0	0	1.24364	7	5.50126
48	29	1	23	2	1	3	250	1	1.09861	1.24364	8	5.52545
48	29	1	23	2	1	5	269	1	1.60944	1.24364	9	5.59842
48	29	1	23	2	1	6	178	0	1.79176	1.24364	10	5.18739
48	29	1	23	2	1	7	153	1	1.94591	1.24364	11	5.03695
48	29	1	23	2	1	8	517	1	2.07944	1.24364	12	6.24998
48	29	1	23	2	1	10	469	1	2.30259	1.24364	13	6.15273
48	29	1	23	2	1	10	525	1	2.30259	1.24364	14	6.2653
48	29	1	23	2	1	120	214	1	4.78749	1.24364	15	5.37064
48	29	1	23	2	1	170	416	1	5.1358	1.24364	16	6.03309
48	29	1	23	2	1	430	682	1	6.06379	1.24364	17	6.52649
48	29	1	23	2	1	430	494	1	6.06379	1.24364	18	6.20456
48	29	1	23	2	1	1020	295	1	6.92756	1.24364	19	5.69036
48	29	1	23	2	1	12000	663	1	9.39266	1.24364	20	6.49828
49	39	1	14	2	14	1	113	1	0	9.97091	1	4.7362
49	39	1	14	2	14	1	69	0	0	9.97091	2	4.2485
49	39	1	14	2	14	1	37	0	0	9.97091	3	3.63759
49	39	1	14	2	14	1	127	1	0	9.97091	4	4.85203
49	39	1	14	2	14	1	28	0	0	9.97091	5	3.3673
49	39	1	14	2	14	1	197	1	0	9.97091	6	5.28827
49	39	1	14	2	14	1	24	0	0	9.97091	7	3.21888
49	39	1	14	2	14	3	702	1	1.09861	9.97091	8	6.55536
49	39	1	14	2	14	5	299	1	1.60944	9.97091	9	5.70378
49	39	1	14	2	14	6	60	0	1.79176	9.97091	10	4.11087
49	39	1	14	2	14	7	42	1	1.94591	9.97091	11	3.7612
49	39	1	14	2	14	8	629	1	2.07944	9.97091	12	6.44572
49	39	1	14	2	14	10	124	1	2.30259	9.97091	13	4.82831
49	39	1	14	2	14	10	745	1	2.30259	9.97091	14	6.61473
49	39	1	14	2	14	120	161	1	4.78749	9.97091	15	5.0876
49	39	1	14	2	14	170	83	1	5.1358	9.97091	16	4.43082
49	39	1	14	2	14	430	745	1	6.06379	9.97091	17	6.61473
49	39	1	14	2	14	430	408	1	6.06379	9.97091	18	6.01372
49	39	1	14	2	14	1020	369	1	6.92756	9.97091	19	5.9135
49	39	1	14	2	14	12000	746	1	9.39266	9.97091	20	6.61607
50	24	1	38	2	-18	1	349	1	0	116.607	1	5.85793
50	24	1	38	2	-18	1	356	1	0	116.607	2	5.87774
50	24	1	38	2	-18	1	646	1	0	116.607	3	6.47235
50	24	1	38	2	-18	1	538	1	0	116.607	4	6.28972
50	24	1	38	2	-18	1	622	1	0	116.607	5	6.43455
50	24	1	38	2	-18	1		1	0	116.607	6
50	24	1	38	2	-18	1	49	1	0	116.607	7	3.91202
50	24	1	38	2	-18	3	546	1	1.09861	116.607	8	6.30445
50	24	1	38	2	-18	5	429	1	1.60944	116.607	9	6.06379
50	24	1	38	2	-18	6	24	1	1.79176	116.607	10	3.21888
50	24	1	38	2	-18	7	196	1	1.94591	116.607	11	5.2832
50	24	1	38	2	-18	8	450	1	2.07944	116.607	12	6.11147
50	24	1	38	2	-18	10	211	1	2.30259	116.607	13	5.35659
50	24	1	38	2	-18	10	764	1	2.30259	116.607	14	6.63988
50	24	1	38	2	-18	120	682	1	4.78749	116.607	15	6.52649
50	24	1	38	2	-18	170	323	1	5.1358	116.607	16	5.78074
50	24	1	38	2	-18	430	444	1	6.06379	116.607	17	6.09807
50	24	1	38	2	-18	430	270	1	6.06379	116.607	18	5.60212
50	24	1	38	2	-18	1020	482	1	6.92756	116.607	19	6.18002
50	24	1	38	2	-18	12000	776	1	9.39266	116.607	20	6.65544
51	40	1	52	1	42	1	96	0	0	87.3345	1	4.57471
51	40	1	52	1	42	1	116	0	0	87.3345	2	4.76217
51	40	1	52	1	42	1	92	0	0	87.3345	3	4.5326
51	40	1	52	1	42	1	135	1	0	87.3345	4	4.91265
51	40	1	52	1	42	1	92	0	0	87.3345	5	4.5326
51	40	1	52	1	42	1	112	0	0	87.3345	6	4.72739
51	40	1	52	1	42	1	90	0	0	87.3345	7	4.51086
51	40	1	52	1	42	3	96	0	1.09861	87.3345	8	4.57471
51	40	1	52	1	42	5	111	0	1.60944	87.3345	9	4.7185
51	40	1	52	1	42	6	90	0	1.79176	87.3345	10	4.51086
51	40	1	52	1	42	7	96	0	1.94591	87.3345	11	4.57471
51	40	1	52	1	42	8	130	1	2.07944	87.3345	12	4.8752
51	40	1	52	1	42	10	190	1	2.30259	87.3345	13	5.25227
51	40	1	52	1	42	10	130	1	2.30259	87.3345	14	4.8752
51	40	1	52	1	42	120	131	1	4.78749	87.3345	15	4.8828
51	40	1	52	1	42	170	156	2	5.1358	87.3345	16	5.05625
51	40	1	52	1	42	430	191	1	6.06379	87.3345	17	5.2575
51	40	1	52	1	42	430	225	1	6.06379	87.3345	18	5.42054
51	40	1	52	1	42	1020	96	0	6.92756	87.3345	19	4.57471
51	40	1	52	1	42	12000	329	1	9.39266	87.3345	20	5.79909
52	41	1	19	2	17	1	301	1	0	-11.4836	1	5.71043
52	41	1	19	2	17	1	51	0	0	-11.4836	2	3.95124
52	41	1	19	2	17	1	216	0	0	-11.4836	3	5.3799
52	41	1	19	2	17	1	356	1	0	-11.4836	4	5.87774
52	41	1	19	2	17	1	283	1	0	-11.4836	5	5.64897
52	41	1	19	2	17	1	273	0	0	-11.4836	6	5.61313
52	41	1	19	2	17	1	126	0	0	-11.4836	7	4.84419
52	41	1	19	2	17	3	342	1	1.09861	-11.4836	8	5.83773
52	41	1	19	2	17	5	460	1	1.60944	-11.4836	9	6.1334
52	41	1	19	2	17	6	14	0	1.79176	-11.4836	10	2.70805
52	41	1	19	2	17	7	95	1	1.94591	-11.4836	11	4.56435
52	41	1	19	2	17	8	513	1	2.07944	-11.4836	12	6.24222
52	41	1	19	2	17	10	125	0	2.30259	-11.4836	13	4.83628
52	41	1	19	2	17	10	688	1	2.30259	-11.4836	14	6.53524
52	41	1	19	2	17	120	440	1	4.78749	-11.4836	15	6.08905
52	41	1	19	2	17	170	461	1	5.1358	-11.4836	16	6.13556
52	41	1	19	2	17	430	491	1	6.06379	-11.4836	17	6.19848
52	41	1	19	2	17	430	561	1	6.06379	-11.4836	18	6.3315
52	41	1	19	2	17	1020	413	1	6.92756	-11.4836	19	6.02587
52	41	1	19	2	17	12000	537	1	9.39266	-11.4836	20	6.28786
53	25	1	17	2	21	1	19	1	0	7.33454	1	2.99573
53	25	1	17	2	21	1	199	1	0	7.33454	2	5.29832
53	25	1	17	2	21	1	129	1	0	7.33454	3	4.86753
53	25	1	17	2	21	1	263	1	0	7.33454	4	5.57595
53	25	1	17	2	21	1	241	1	0	7.33454	5	5.48894
53	25	1	17	2	21	1	86	1	0	7.33454	6	4.46591
53	25	1	17	2	21	1	13	0	0	7.33454	7	2.63906
53	25	1	17	2	21	3	299	1	1.09861	7.33454	8	5.70378
53	25	1	17	2	21	5	140	1	1.60944	7.33454	9	4.94876
53	25	1	17	2	21	6	22	0	1.79176	7.33454	10	3.13549
53	25	1	17	2	21	7	20	1	1.94591	7.33454	11	3.04452
53	25	1	17	2	21	8	436	1	2.07944	7.33454	12	6.07993
53	25	1	17	2	21	10	160	1	2.30259	7.33454	13	5.0814
53	25	1	17	2	21	10	162	1	2.30259	7.33454	14	5.09375
53	25	1	17	2	21	120	124	1	4.78749	7.33454	15	4.82831
53	25	1	17	2	21	170	314	1	5.1358	7.33454	16	5.75257
53	25	1	17	2	21	430	155	1	6.06379	7.33454	17	5.04986
53	25	1	17	2	21	430	369	1	6.06379	7.33454	18	5.9135
53	25	1	17	2	21	1020	88	1	6.92756	7.33454	19	4.48864
53	25	1	17	2	21	12000	366	1	9.39266	7.33454	20	5.90536
54	42	1	18	2	9	1	411	1	0	-15.9382	1	6.02102
54	42	1	18	2	9	1	39	0	0	-15.9382	2	3.68888
54	42	1	18	2	9	1	334	0	0	-15.9382	3	5.81413
54	42	1	18	2	9	1	344	1	0	-15.9382	4	5.84354
54	42	1	18	2	9	1	483	1	0	-15.9382	5	6.18209
54	42	1	18	2	9	1	217	0	0	-15.9382	6	5.3845
54	42	1	18	2	9	1	1	0	0	-15.9382	7	0.693147
54	42	1	18	2	9	3	554	1	1.09861	-15.9382	8	6.31897
54	42	1	18	2	9	5	358	1	1.60944	-15.9382	9	5.88332
54	42	1	18	2	9	6	6	0	1.79176	-15.9382	10	1.94591
54	42	1	18	2	9	7	21	1	1.94591	-15.9382	11	3.09104
54	42	1	18	2	9	8	105	1	2.07944	-15.9382	12	4.66344
54	42	1	18	2	9	10	116	0	2.30259	-15.9382	13	4.76217
54	42	1	18	2	9	10	477	1	2.30259	-15.9382	14	6.16961
54	42	1	18	2	9	120	231	0	4.78749	-15.9382	15	5.44674
54	42	1	18	2	9	170	279	0	5.1358	-15.9382	16	5.63479
54	42	1	18	2	9	430	648	1	6.06379	-15.9382	17	6.47543
54	42	1	18	2	9	430	584	2	6.06379	-15.9382	18	6.37161
54	42	1	18	2	9	1020	285	1	6.92756	-15.9382	19	5.65599
54	42	1	18	2	9	12000	339	2	9.39266	-15.9382	20	5.82895
56	35	1	27	2	27	1	211	1	0	148.062	1	5.35659
56	35	1	27	2	27	1	57	0	0	148.062	2	4.06044
56	35	1	27	2	27	1	107	0	0	148.062	3	4.68213
56	35	1	27	2	27	1	566	1	0	148.062	4	6.34036
56	35	1	27	2	27	1	447	1	0	148.062	5	6.10479
56	35	1	27	2	27	1	12	0	0	148.062	6	2.56495
56	35	1	27	2	27	1	4	0	0	148.062	7	1.60944
56	35	1	27	2	27	3	36	1	1.09861	148.062	8	3.61092
56	35	1	27	2	27	5	252	1	1.60944	148.062	9	5.53339
56	35	1	27	2	27	6	3	0	1.79176	148.062	10	1.38629
56	35	1	27	2	27	7	37	1	1.94591	148.062	11	3.63759
56	35	1	27	2	27	8	762	1	2.07944	148.062	12	6.63726
56	35	1	27	2	27	10	89	1	2.30259	148.062	13	4.49981
56	35	1	27	2	27	10	762	1	2.30259	148.062	14	6.63726
56	35	1	27	2	27	120	411	0	4.78749	148.062	15	6.02102
56	35	1	27	2	27	170	423	0	5.1358	148.062	16	6.04973
56	35	1	27	2	27	430	636	1	6.06379	148.062	17	6.45677
56	35	1	27	2	27	430	311	1	6.06379	148.062	18	5.743
56	35	1	27	2	27	1020	55	1	6.92756	148.062	19	4.02535
56	35	1	27	2	27	12000		1	9.39266	148.062	20
57	27	1	7	2	-1	1	9	1	0	-8.66545	1	2.30259
57	27	1	7	2	-1	1	25	1	0	-8.66545	2	3.2581
57	27	1	7	2	-1	1	12	0	0	-8.66545	3	2.56495
57	27	1	7	2	-1	1	322	1	0	-8.66545	4	5.77765
57	27	1	7	2	-1	1	19	1	0	-8.66545	5	2.99573
57	27	1	7	2	-1	1	9	0	0	-8.66545	6	2.30259
57	27	1	7	2	-1	1	7	0	0	-8.66545	7	2.07944
57	27	1	7	2	-1	3	15	1	1.09861	-8.66545	8	2.77259
57	27	1	7	2	-1	5	107	1	1.60944	-8.66545	9	4.68213
57	27	1	7	2	-1	6	83	0	1.79176	-8.66545	10	4.43082
57	27	1	7	2	-1	7	12	1	1.94591	-8.66545	11	2.56495
57	27	1	7	2	-1	8	508	1	2.07944	-8.66545	12	6.23245
57	27	1	7	2	-1	10	288	1	2.30259	-8.66545	13	5.66643
57	27	1	7	2	-1	10	143	1	2.30259	-8.66545	14	4.96981
57	27	1	7	2	-1	120	6	1	4.78749	-8.66545	15	1.94591
57	27	1	7	2	-1	170	11	1	5.1358	-8.66545	16	2.48491
57	27	1	7	2	-1	430	235	1	6.06379	-8.66545	17	5.46383
57	27	1	7	2	-1	430		1	6.06379	-8.66545	18
57	27	1	7	2	-1	1020	19	1	6.92756	-8.66545	19	2.99573
57	27	1	7	2	-1	12000	543	1	9.39266	-8.66545	20	6.29895
58	68	1	9	2	-11	1	79	1	0	-11.9382	1	4.38203
58	68	1	9	2	-11	1	110	0	0	-11.9382	2	4.70953
58	68	1	9	2	-11	1	121	0	0	-11.9382	3	4.80402
58	68	1	9	2	-11	1	352	1	0	-11.9382	4	5.86647
58	68	1	9	2	-11	1	559	1	0	-11.9382	5	6.32794
58	68	1	9	2	-11	1	77	0	0	-11.9382	6	4.35671
58	68	1	9	2	-11	1	121	0	0	-11.9382	7	4.80402
58	68	1	9	2	-11	3	645	1	1.09861	-11.9382	8	6.4708
58	68	1	9	2	-11	5	385	1	1.60944	-11.9382	9	5.95584
58	68	1	9	2	-11	6	63	0	1.79176	-11.9382	10	4.15888
58	68	1	9	2	-11	7	201	1	1.94591	-11.9382	11	5.30827
58	68	1	9	2	-11	8	645	1	2.07944	-11.9382	12	6.4708
58	68	1	9	2	-11	10	341	0	2.30259	-11.9382	13	5.83481
58	68	1	9	2	-11	10	537	1	2.30259	-11.9382	14	6.28786
58	68	1	9	2	-11	120	424	1	4.78749	-11.9382	15	6.05209
58	68	1	9	2	-11	170	129	1	5.1358	-11.9382	16	4.86753
58	68	1	9	2	-11	430	625	1	6.06379	-11.9382	17	6.43935
58	68	1	9	2	-11	430	509	1	6.06379	-11.9382	18	6.23441
58	68	1	9	2	-11	1020	47	1	6.92756	-11.9382	19	3.8712
58	68	1	9	2	-11	12000	711	1	9.39266	-11.9382	20	6.56808
59	29	1	32		1	1	425	1	0	-0.756364	1	6.05444
59	29	1	32		1	1	418	1	0	-0.756364	2	6.03787
59	29	1	32		1	1	410	0	0	-0.756364	3	6.01859
59	29	1	32		1	1	185	1	0	-0.756364	4	5.22575
59	29	1	32		1	1	411	1	0	-0.756364	5	6.02102
59	29	1	32		1	1	137	1	0	-0.756364	6	4.92725
59	29	1	32		1	1		0	0	-0.756364	7
59	29	1	32		1	3	471	1	1.09861	-0.756364	8	6.15698
59	29	1	32		1	5	310	1	1.60944	-0.756364	9	5.73979
59	29	1	32		1	6		0	1.79176	-0.756364	10
59	29	1	32		1	7	252	1	1.94591	-0.756364	11	5.53339
59	29	1	32		1	8	398	1	2.07944	-0.756364	12	5.98896
59	29	1	32		1	10	85	1	2.30259	-0.756364	13	4.45435
59	29	1	32		1	10	411	1	2.30259	-0.756364	14	6.02102
59	29	1	32		1	120	515	1	4.78749	-0.756364	15	6.24611
59	29	1	32		1	170	486	1	5.1358	-0.756364	16	6.18826
59	29	1	32		1	430	425	1	6.06379	-0.756364	17	6.05444
59	29	1	32		1	430	312	1	6.06379	-0.756364	18	5.7462
59	29	1	32		1	1020	210	0	6.92756	-0.756364	19	5.35186
59	29	1	32		1	12000	673	1	9.39266	-0.756364	20	6.51323
60	31	1	13	2	19	1	145	1	0	-80.4836	1	4.98361
60	31	1	13	2	19	1	12	0	0	-80.4836	2	2.56495
60	31	1	13	2	19	1	0	0	0	-80.4836	3	0
60	31	1	13	2	19	1	28	1	0	-80.4836	4	3.3673
60	31	1	13	2	19	1	159	1	0	-80.4836	5	5.07517
60	31	1	13	2	19	1	114	0	0	-80.4836	6	4.74493
60	31	1	13	2	19	1	6	0	0	-80.4836	7	1.94591
60	31	1	13	2	19	3	0	1	1.09861	-80.4836	8	0
60	31	1	13	2	19	5	499	1	1.60944	-80.4836	9	6.21461
60	31	1	13	2	19	6	2	0	1.79176	-80.4836	10	1.09861
60	31	1	13	2	19	7	100	1	1.94591	-80.4836	11	4.61512
60	31	1	13	2	19	8	264	1	2.07944	-80.4836	12	5.57973
60	31	1	13	2	19	10	26	0	2.30259	-80.4836	13	3.29584
60	31	1	13	2	19	10	634	1	2.30259	-80.4836	14	6.45363
60	31	1	13	2	19	120	214	0	4.78749	-80.4836	15	5.37064
60	31	1	13	2	19	170	108	1	5.1358	-80.4836	16	4.69135
60	31	1	13	2	19	430	677	1	6.06379	-80.4836	17	6.51915
60	31	1	13	2	19	430	511	1	6.06379	-80.4836	18	6.23832
60	31	1	13	2	19	1020	344	1	6.92756	-80.4836	19	5.84354
60	31	1	13	2	19	12000	539	1	9.39266	-80.4836	20	6.29157
61	34	1	17	2	26	1	152	1	0	-12.8473	1	5.03044
61	34	1	17	2	26	1	106	0	0	-12.8473	2	4.67283
61	34	1	17	2	26	1	9	0	0	-12.8473	3	2.30259
61	34	1	17	2	26	1	283	1	0	-12.8473	4	5.64897
61	34	1	17	2	26	1	127	1	0	-12.8473	5	4.85203
61	34	1	17	2	26	1	91	0	0	-12.8473	6	4.52179
61	34	1	17	2	26	1	142	0	0	-12.8473	7	4.96284
61	34	1	17	2	26	3	524	1	1.09861	-12.8473	8	6.2634
61	34	1	17	2	26	5	287	1	1.60944	-12.8473	9	5.66296
61	34	1	17	2	26	6	23	0	1.79176	-12.8473	10	3.17805
61	34	1	17	2	26	7	102	1	1.94591	-12.8473	11	4.63473
61	34	1	17	2	26	8	430	1	2.07944	-12.8473	12	6.06611
61	34	1	17	2	26	10	213	0	2.30259	-12.8473	13	5.36598
61	34	1	17	2	26	10	486	1	2.30259	-12.8473	14	6.18826
61	34	1	17	2	26	120	239	0	4.78749	-12.8473	15	5.48064
61	34	1	17	2	26	170	296	0	5.1358	-12.8473	16	5.69373
61	34	1	17	2	26	430	592	1	6.06379	-12.8473	17	6.38519
61	34	1	17	2	26	430	495	1	6.06379	-12.8473	18	6.20658
61	34	1	17	2	26	1020	200	1	6.92756	-12.8473	19	5.3033
61	34	1	17	2	26	12000	405	1	9.39266	-12.8473	20	6.00635
62	31	1	42	2	10	1	96	1	0	19.3345	1	4.57471
62	31	1	42	2	10	1	178	0	0	19.3345	2	5.18739
62	31	1	42	2	10	1	13	0	0	19.3345	3	2.63906
62	31	1	42	2	10	1	63	1	0	19.3345	4	4.15888
62	31	1	42	2	10	1	40	0	0	19.3345	5	3.71357
62	31	1	42	2	10	1	30	0	0	19.3345	6	3.43399
62	31	1	42	2	10	1	168	0	0	19.3345	7	5.1299
62	31	1	42	2	10	3	239	0	1.09861	19.3345	8	5.48064
62	31	1	42	2	10	5	73	1	1.60944	19.3345	9	4.30407
62	31	1	42	2	10	6	41	0	1.79176	19.3345	10	3.73767
62	31	1	42	2	10	7	7	1	1.94591	19.3345	11	2.07944
62	31	1	42	2	10	8	159	1	2.07944	19.3345	12	5.07517
62	31	1	42	2	10	10	118	0	2.30259	19.3345	13	4.77912
62	31	1	42	2	10	10	288	1	2.30259	19.3345	14	5.66643
62	31	1	42	2	10	120	155	0	4.78749	19.3345	15	5.04986
62	31	1	42	2	10	170	179	0	5.1358	19.3345	16	5.19296
62	31	1	42	2	10	430	186	1	6.06379	19.3345	17	5.23111
62	31	1	42	2	10	430	443	1	6.06379	19.3345	18	6.09582
62	31	1	42	2	10	1020	264	1	6.92756	19.3345	19	5.57973
62	31	1	42	2	10	12000	231	1	9.39266	19.3345	20	5.44674
63	31	1	31	2	-2	1	66	1	0	56.2436	1	4.20469
63	31	1	31	2	-2	1	76	0	0	56.2436	2	4.34381
63	31	1	31	2	-2	1	105	0	0	56.2436	3	4.66344
63	31	1	31	2	-2	1	259	2	0	56.2436	4	5.56068
63	31	1	31	2	-2	1	175	1	0	56.2436	5	5.17048
63	31	1	31	2	-2	1	57	0	0	56.2436	6	4.06044
63	31	1	31	2	-2	1	55	0	0	56.2436	7	4.02535
63	31	1	31	2	-2	3	133	1	1.09861	56.2436	8	4.89784
63	31	1	31	2	-2	5	168	1	1.60944	56.2436	9	5.1299
63	31	1	31	2	-2	6	57	0	1.79176	56.2436	10	4.06044
63	31	1	31	2	-2	7	56	1	1.94591	56.2436	11	4.04305
63	31	1	31	2	-2	8	491	1	2.07944	56.2436	12	6.19848
63	31	1	31	2	-2	10	99	1	2.30259	56.2436	13	4.60517
63	31	1	31	2	-2	10	320	1	2.30259	56.2436	14	5.77144
63	31	1	31	2	-2	120	202	1	4.78749	56.2436	15	5.31321
63	31	1	31	2	-2	170	103	1	5.1358	56.2436	16	4.64439
63	31	1	31	2	-2	430	561	1	6.06379	56.2436	17	6.3315
63	31	1	31	2	-2	430	388	1	6.06379	56.2436	18	5.96358
63	31	1	31	2	-2	1020	252	1	6.92756	56.2436	19	5.53339
63	31	1	31	2	-2	12000	610	1	9.39266	56.2436	20	6.4151
64	27	1	16	2	25	1	19	0	0	3.78909	1	2.99573
64	27	1	16	2	25	1	124	0	0	3.78909	2	4.82831
64	27	1	16	2	25	1	272	0	0	3.78909	3	5.60947
64	27	1	16	2	25	1	99	1	0	3.78909	4	4.60517
64	27	1	16	2	25	1	151	1	0	3.78909	5	5.02388
64	27	1	16	2	25	1	46	0	0	3.78909	6	3.85015
64	27	1	16	2	25	1	30	0	0	3.78909	7	3.43399
64	27	1	16	2	25	3	124	0	1.09861	3.78909	8	4.82831
64	27	1	16	2	25	5	84	1	1.60944	3.78909	9	4.44265
64	27	1	16	2	25	6	53	0	1.79176	3.78909	10	3.98898
64	27	1	16	2	25	7	88	1	1.94591	3.78909	11	4.48864
64	27	1	16	2	25	8	260	1	2.07944	3.78909	12	5.56452
64	27	1	16	2	25	10	131	0	2.30259	3.78909	13	4.8828
64	27	1	16	2	25	10	280	1	2.30259	3.78909	14	5.63835
64	27	1	16	2	25	120	137	1	4.78749	3.78909	15	4.92725
64	27	1	16	2	25	170	136	1	5.1358	3.78909	16	4.91998
64	27	1	16	2	25	430	270	1	6.06379	3.78909	17	5.60212
64	27	1	16	2	25	430	552	1	6.06379	3.78909	18	6.31536
64	27	1	16	2	25	1020	108	1	6.92756	3.78909	19	4.69135
64	27	1	16	2	25	12000	743	1	9.39266	3.78909	20	6.61204
65	34	1	16	2	3	1	33	1	0	-58.9382	1	3.52636
65	34	1	16	2	3	1	31	0	0	-58.9382	2	3.46574
65	34	1	16	2	3	1	81	0	0	-58.9382	3	4.40672
65	34	1	16	2	3	1	19	1	0	-58.9382	4	2.99573
65	34	1	16	2	3	1	317	1	0	-58.9382	5	5.76205
65	34	1	16	2	3	1	50	1	0	-58.9382	6	3.93183
65	34	1	16	2	3	1	4	0	0	-58.9382	7	1.60944
65	34	1	16	2	3	3	506	1	1.09861	-58.9382	8	6.22851
65	34	1	16	2	3	5	480	1	1.60944	-58.9382	9	6.17587
65	34	1	16	2	3	6	82	0	1.79176	-58.9382	10	4.41884
65	34	1	16	2	3	7	419	1	1.94591	-58.9382	11	6.04025
65	34	1	16	2	3	8	518	1	2.07944	-58.9382	12	6.2519
65	34	1	16	2	3	10	608	0	2.30259	-58.9382	13	6.41182
65	34	1	16	2	3	10	518	1	2.30259	-58.9382	14	6.2519
65	34	1	16	2	3	120	473	1	4.78749	-58.9382	15	6.16121
65	34	1	16	2	3	170	519	1	5.1358	-58.9382	16	6.25383
65	34	1	16	2	3	430	480	1	6.06379	-58.9382	17	6.17587
65	34	1	16	2	3	430	486	1	6.06379	-58.9382	18	6.18826
65	34	1	16	2	3	1020	470	1	6.92756	-58.9382	19	6.15486
65	34	1	16	2	3	12000	518	1	9.39266	-58.9382	20	6.2519
66	30	1	22	2	-4	1	141	1	0	-18.7564	1	4.95583
66	30	1	22	2	-4	1	36	1	0	-18.7564	2	3.61092
66	30	1	22	2	-4	1	147	0	0	-18.7564	3	4.99721
66	30	1	22	2	-4	1	172	1	0	-18.7564	4	5.15329
66	30	1	22	2	-4	1	141	1	0	-18.7564	5	4.95583
66	30	1	22	2	-4	1	132	1	0	-18.7564	6	4.89035
66	30	1	22	2	-4	1	3	0	0	-18.7564	7	1.38629
66	30	1	22	2	-4	3	195	1	1.09861	-18.7564	8	5.27811
66	30	1	22	2	-4	5	142	1	1.60944	-18.7564	9	4.96284
66	30	1	22	2	-4	6	63	0	1.79176	-18.7564	10	4.15888
66	30	1	22	2	-4	7	16	1	1.94591	-18.7564	11	2.83321
66	30	1	22	2	-4	8	106	1	2.07944	-18.7564	12	4.67283
66	30	1	22	2	-4	10	217	0	2.30259	-18.7564	13	5.3845
66	30	1	22	2	-4	10	280	1	2.30259	-18.7564	14	5.63835
66	30	1	22	2	-4	120	93	0	4.78749	-18.7564	15	4.54329
66	30	1	22	2	-4	170	164	1	5.1358	-18.7564	16	5.10595
66	30	1	22	2	-4	430	458	1	6.06379	-18.7564	17	6.12905
66	30	1	22	2	-4	430	219	1	6.06379	-18.7564	18	5.39363
66	30	1	22	2	-4	1020	28	1	6.92756	-18.7564	19	3.3673
66	30	1	22	2	-4	12000	176	1	9.39266	-18.7564	20	5.17615
67	19	1	27	2	21	1	126	0	0	-35.2109	1	4.84419
67	19	1	27	2	21	1	169	0	0	-35.2109	2	5.1358
67	19	1	27	2	21	1	253	0	0	-35.2109	3	5.53733
67	19	1	27	2	21	1	188	1	0	-35.2109	4	5.24175
67	19	1	27	2	21	1	88	1	0	-35.2109	5	4.48864
67	19	1	27	2	21	1	38	0	0	-35.2109	6	3.66356
67	19	1	27	2	21	1	11	0	0	-35.2109	7	2.48491
67	19	1	27	2	21	3	49	1	1.09861	-35.2109	8	3.91202
67	19	1	27	2	21	5	41	1	1.60944	-35.2109	9	3.73767
67	19	1	27	2	21	6	109	1	1.79176	-35.2109	10	4.70048
67	19	1	27	2	21	7	10	1	1.94591	-35.2109	11	2.3979
67	19	1	27	2	21	8	291	1	2.07944	-35.2109	12	5.67675
67	19	1	27	2	21	10	209	0	2.30259	-35.2109	13	5.34711
67	19	1	27	2	21	10	270	1	2.30259	-35.2109	14	5.60212
67	19	1	27	2	21	120	535	1	4.78749	-35.2109	15	6.28413
67	19	1	27	2	21	170	487	1	5.1358	-35.2109	16	6.19032
67	19	1	27	2	21	430	543	1	6.06379	-35.2109	17	6.29895
67	19	1	27	2	21	430	759	1	6.06379	-35.2109	18	6.63332
67	19	1	27	2	21	1020	449	1	6.92756	-35.2109	19	6.10925
67	19	1	27	2	21	12000	558	1	9.39266	-35.2109	20	6.32615
69	31	1	22	2	24	1	436	1	0	-7.66545	1	6.07993
69	31	1	22	2	24	1	7	0	0	-7.66545	2	2.07944
69	31	1	22	2	24	1	271	0	0	-7.66545	3	5.6058
69	31	1	22	2	24	1	45	1	0	-7.66545	4	3.82864
69	31	1	22	2	24	1	550	1	0	-7.66545	5	6.31173
69	31	1	22	2	24	1	72	1	0	-7.66545	6	4.29046
69	31	1	22	2	24	1	4	0	0	-7.66545	7	1.60944
69	31	1	22	2	24	3	561	1	1.09861	-7.66545	8	6.3315
69	31	1	22	2	24	5	113	1	1.60944	-7.66545	9	4.7362
69	31	1	22	2	24	6	32	0	1.79176	-7.66545	10	3.49651
69	31	1	22	2	24	7	121	1	1.94591	-7.66545	11	4.80402
69	31	1	22	2	24	8	276	1	2.07944	-7.66545	12	5.62402
69	31	1	22	2	24	10	577	1	2.30259	-7.66545	13	6.35957
69	31	1	22	2	24	10	629	1	2.30259	-7.66545	14	6.44572
69	31	1	22	2	24	120	452	1	4.78749	-7.66545	15	6.11589
69	31	1	22	2	24	170	426	1	5.1358	-7.66545	16	6.05678
69	31	1	22	2	24	430	706	1	6.06379	-7.66545	17	6.56103
69	31	1	22	2	24	430	244	1	6.06379	-7.66545	18	5.50126
69	31	1	22	2	24	1020	282	1	6.92756	-7.66545	19	5.64545
69	31	1	22	2	24	12000	742	1	9.39266	-7.66545	20	6.6107
70	35	1	12	2	0	1	25	1	0	1.60727	1	3.2581
70	35	1	12	2	0	1	23	0	0	1.60727	2	3.17805
70	35	1	12	2	0	1	127	0	0	1.60727	3	4.85203
70	35	1	12	2	0	1	92	1	0	1.60727	4	4.5326
70	35	1	12	2	0	1	27	1	0	1.60727	5	3.3322
70	35	1	12	2	0	1	244	0	0	1.60727	6	5.50126
70	35	1	12	2	0	1	2	0	0	1.60727	7	1.09861
70	35	1	12	2	0	3	42	1	1.09861	1.60727	8	3.7612
70	35	1	12	2	0	5	124	1	1.60944	1.60727	9	4.82831
70	35	1	12	2	0	6	8	0	1.79176	1.60727	10	2.19722
70	35	1	12	2	0	7	92	1	1.94591	1.60727	11	4.5326
70	35	1	12	2	0	8	52	1	2.07944	1.60727	12	3.97029
70	35	1	12	2	0	10	193	0	2.30259	1.60727	13	5.26786
70	35	1	12	2	0	10	192	1	2.30259	1.60727	14	5.26269
70	35	1	12	2	0	120	140	0	4.78749	1.60727	15	4.94876
70	35	1	12	2	0	170	58	1	5.1358	1.60727	16	4.07754
70	35	1	12	2	0	430	116	1	6.06379	1.60727	17	4.76217
70	35	1	12	2	0	430	225	1	6.06379	1.60727	18	5.42054
70	35	1	12	2	0	1020	40	1	6.92756	1.60727	19	3.71357
70	35	1	12	2	0	12000	281	1	9.39266	1.60727	20	5.64191
71	21	1	27	2	6	1		1	0	-24.3018	1
71	21	1	27	2	6	1	15	0	0	-24.3018	2	2.77259
71	21	1	27	2	6	1	196	0	0	-24.3018	3	5.2832
71	21	1	27	2	6	1	61	0	0	-24.3018	4	4.12713
71	21	1	27	2	6	1	161	1	0	-24.3018	5	5.0876
71	21	1	27	2	6	1	186	0	0	-24.3018	6	5.23111
71	21	1	27	2	6	1	3	0	0	-24.3018	7	1.38629
71	21	1	27	2	6	3	435	1	1.09861	-24.3018	8	6.07764
71	21	1	27	2	6	5	335	1	1.60944	-24.3018	9	5.81711
71	21	1	27	2	6	6	8	0	1.79176	-24.3018	10	2.19722
71	21	1	27	2	6	7	92	1	1.94591	-24.3018	11	4.5326
71	21	1	27	2	6	8	474	1	2.07944	-24.3018	12	6.16331
71	21	1	27	2	6	10	661	1	2.30259	-24.3018	13	6.49527
71	21	1	27	2	6	10	395	1	2.30259	-24.3018	14	5.98141
71	21	1	27	2	6	120	430	1	4.78749	-24.3018	15	6.06611
71	21	1	27	2	6	170	295	1	5.1358	-24.3018	16	5.69036
71	21	1	27	2	6	430	349	1	6.06379	-24.3018	17	5.85793
71	21	1	27	2	6	430	427	1	6.06379	-24.3018	18	6.05912
71	21	1	27	2	6	1020	119	1	6.92756	-24.3018	19	4.78749
71	21	1	27	2	6	12000	540	1	9.39266	-24.3018	20	6.29342
72	34	1	19	2	18	1	20	1	0	-14.0291	1	3.04452
72	34	1	19	2	18	1	446	1	0	-14.0291	2	6.10256
72	34	1	19	2	18	1	790	0	0	-14.0291	3	6.6733
72	34	1	19	2	18	1	440	1	0	-14.0291	4	6.08905
72	34	1	19	2	18	1	325	1	0	-14.0291	5	5.7869
72	34	1	19	2	18	1	61	0	0	-14.0291	6	4.12713
72	34	1	19	2	18	1	172	0	0	-14.0291	7	5.15329
72	34	1	19	2	18	3	526	1	1.09861	-14.0291	8	6.2672
72	34	1	19	2	18	5	423	1	1.60944	-14.0291	9	6.04973
72	34	1	19	2	18	6	64	0	1.79176	-14.0291	10	4.17439
72	34	1	19	2	18	7	71	1	1.94591	-14.0291	11	4.27667
72	34	1	19	2	18	8	785	1	2.07944	-14.0291	12	6.66696
72	34	1	19	2	18	10	637	0	2.30259	-14.0291	13	6.45834
72	34	1	19	2	18	10	535	1	2.30259	-14.0291	14	6.28413
72	34	1	19	2	18	120	517	1	4.78749	-14.0291	15	6.24998
72	34	1	19	2	18	170	546	1	5.1358	-14.0291	16	6.30445
72	34	1	19	2	18	430	748	1	6.06379	-14.0291	17	6.61874
72	34	1	19	2	18	430	708	1	6.06379	-14.0291	18	6.56386
72	34	1	19	2	18	1020	182	1	6.92756	-14.0291	19	5.20949
72	34	1	19	2	18	12000	648	1	9.39266	-14.0291	20	6.47543
73	32	1	26	1	10	1	442	1	0	15.0618	1	6.09357
73	32	1	26	1	10	1	15	0	0	15.0618	2	2.77259
73	32	1	26	1	10	1	156	0	0	15.0618	3	5.05625
73	32	1	26	1	10	1	480	1	0	15.0618	4	6.17587
73	32	1	26	1	10	1	151	1	0	15.0618	5	5.02388
73	32	1	26	1	10	1	156	0	0	15.0618	6	5.05625
73	32	1	26	1	10	1	79	0	0	15.0618	7	4.38203
73	32	1	26	1	10	3	230	1	1.09861	15.0618	8	5.44242
73	32	1	26	1	10	5	162	1	1.60944	15.0618	9	5.09375
73	32	1	26	1	10	6	230	0	1.79176	15.0618	10	5.44242
73	32	1	26	1	10	7	329	1	1.94591	15.0618	11	5.79909
73	32	1	26	1	10	8	189	1	2.07944	15.0618	12	5.24702
73	32	1	26	1	10	10	111	0	2.30259	15.0618	13	4.7185
73	32	1	26	1	10	10	187	1	2.30259	15.0618	14	5.23644
73	32	1	26	1	10	120	35	1	4.78749	15.0618	15	3.58352
73	32	1	26	1	10	170	406	0	5.1358	15.0618	16	6.00881
73	32	1	26	1	10	430	310	1	6.06379	15.0618	17	5.73979
73	32	1	26	1	10	430	415	1	6.06379	15.0618	18	6.03069
73	32	1	26	1	10	1020	399	1	6.92756	15.0618	19	5.99146
73	32	1	26	1	10	12000	737	1	9.39266	15.0618	20	6.60394
74	20	1	19	2	-5	1	447	1	0	-5.66546	1	6.10479
74	20	1	19	2	-5	1	447	1	0	-5.66546	2	6.10479
74	20	1	19	2	-5	1	385	0	0	-5.66546	3	5.95584
74	20	1	19	2	-5	1	381	1	0	-5.66546	4	5.94542
74	20	1	19	2	-5	1	415	0	0	-5.66546	5	6.03069
74	20	1	19	2	-5	1	271	1	0	-5.66546	6	5.6058
74	20	1	19	2	-5	1		0	0	-5.66546	7
74	20	1	19	2	-5	3	399	1	1.09861	-5.66546	8	5.99146
74	20	1	19	2	-5	5	398	1	1.60944	-5.66546	9	5.98896
74	20	1	19	2	-5	6		0	1.79176	-5.66546	10
74	20	1	19	2	-5	7	476	1	1.94591	-5.66546	11	6.16752
74	20	1	19	2	-5	8	547	1	2.07944	-5.66546	12	6.30628
74	20	1	19	2	-5	10	364	0	2.30259	-5.66546	13	5.8999
74	20	1	19	2	-5	10	692	1	2.30259	-5.66546	14	6.54103
74	20	1	19	2	-5	120	338	1	4.78749	-5.66546	15	5.826
74	20	1	19	2	-5	170	369	1	5.1358	-5.66546	16	5.9135
74	20	1	19	2	-5	430	608	1	6.06379	-5.66546	17	6.41182
74	20	1	19	2	-5	430	538	1	6.06379	-5.66546	18	6.28972
74	20	1	19	2	-5	1020	292	1	6.92756	-5.66546	19	5.68017
74	20	1	19	2	-5	12000	413	1	9.39266	-5.66546	20	6.02587
75	50	1	26	2	28	1	335	1	0	69.6982	1	5.81711
75	50	1	26	2	28	1	283	0	0	69.6982	2	5.64897
75	50	1	26	2	28	1	335	0	0	69.6982	3	5.81711
75	50	1	26	2	28	1	333	0	0	69.6982	4	5.81114
75	50	1	26	2	28	1	604	1	0	69.6982	5	6.40523
75	50	1	26	2	28	1		1	0	69.6982	6
75	50	1	26	2	28	1	164	0	0	69.6982	7	5.10595
75	50	1	26	2	28	3	639	1	1.09861	69.6982	8	6.46147
75	50	1	26	2	28	5	439	1	1.60944	69.6982	9	6.08677
75	50	1	26	2	28	6	7	0	1.79176	69.6982	10	2.07944
75	50	1	26	2	28	7	254	1	1.94591	69.6982	11	5.54126
75	50	1	26	2	28	8	335	1	2.07944	69.6982	12	5.81711
75	50	1	26	2	28	10	545	2	2.30259	69.6982	13	6.30262
75	50	1	26	2	28	10	406	1	2.30259	69.6982	14	6.00881
75	50	1	26	2	28	120	86	0	4.78749	69.6982	15	4.46591
75	50	1	26	2	28	170	86	1	5.1358	69.6982	16	4.46591
75	50	1	26	2	28	430	335	1	6.06379	69.6982	17	5.81711
75	50	1	26	2	28	430	439	1	6.06379	69.6982	18	6.08677
75	50	1	26	2	28	1020	86	1	6.92756	69.6982	19	4.46591
75	50	1	26	2	28	12000	448	1	9.39266	69.6982	20	6.10702
76	39	1	33	2	-32	1	252	1	0	32.6073	1	5.53339
76	39	1	33	2	-32	1	201	0	0	32.6073	2	5.30827
76	39	1	33	2	-32	1	445	0	0	32.6073	3	6.10032
76	39	1	33	2	-32	1	322	1	0	32.6073	4	5.77765
76	39	1	33	2	-32	1	201	1	0	32.6073	5	5.30827
76	39	1	33	2	-32	1		0	0	32.6073	6
76	39	1	33	2	-32	1	6	0	0	32.6073	7	1.94591
76	39	1	33	2	-32	3	322	1	1.09861	32.6073	8	5.77765
76	39	1	33	2	-32	5	410	1	1.60944	32.6073	9	6.01859
76	39	1	33	2	-32	6	5	0	1.79176	32.6073	10	1.79176
76	39	1	33	2	-32	7	201	1	1.94591	32.6073	11	5.30827
76	39	1	33	2	-32	8	452	1	2.07944	32.6073	12	6.11589
76	39	1	33	2	-32	10	117	1	2.30259	32.6073	13	4.77068
76	39	1	33	2	-32	10	432	1	2.30259	32.6073	14	6.07074
76	39	1	33	2	-32	120	270	0	4.78749	32.6073	15	5.60212
76	39	1	33	2	-32	170	270	1	5.1358	32.6073	16	5.60212
76	39	1	33	2	-32	430	485	1	6.06379	32.6073	17	6.18621
76	39	1	33	2	-32	430	432	1	6.06379	32.6073	18	6.07074
76	39	1	33	2	-32	1020	252	1	6.92756	32.6073	19	5.53339
76	39	1	33	2	-32	12000	508	1	9.39266	32.6073	20	6.23245
77	38	1	7	2	0	1	94	1	0	55.6982	1	4.55388
77	38	1	7	2	0	1	63	1	0	55.6982	2	4.15888
77	38	1	7	2	0	1	386	0	0	55.6982	3	5.95842
77	38	1	7	2	0	1	68	1	0	55.6982	4	4.23411
77	38	1	7	2	0	1	492	1	0	55.6982	5	6.20051
77	38	1	7	2	0	1	187	0	0	55.6982	6	5.23644
77	38	1	7	2	0	1	11	0	0	55.6982	7	2.48491
77	38	1	7	2	0	3	188	1	1.09861	55.6982	8	5.24175
77	38	1	7	2	0	5	212	1	1.60944	55.6982	9	5.36129
77	38	1	7	2	0	6	21	0	1.79176	55.6982	10	3.09104
77	38	1	7	2	0	7	103	1	1.94591	55.6982	11	4.64439
77	38	1	7	2	0	8	312	1	2.07944	55.6982	12	5.7462
77	38	1	7	2	0	10	216	1	2.30259	55.6982	13	5.3799
77	38	1	7	2	0	10	410	1	2.30259	55.6982	14	6.01859
77	38	1	7	2	0	120	37	0	4.78749	55.6982	15	3.63759
77	38	1	7	2	0	170	105	0	5.1358	55.6982	16	4.66344
77	38	1	7	2	0	430	235	1	6.06379	55.6982	17	5.46383
77	38	1	7	2	0	430	410	1	6.06379	55.6982	18	6.01859
77	38	1	7	2	0	1020	365	1	6.92756	55.6982	19	5.90263
77	38	1	7	2	0	12000	185	1	9.39266	55.6982	20	5.22575
78	30	1	16	2	30	1	117	1	0	-2.57455	1	4.77068
78	30	1	16	2	30	1	88	0	0	-2.57455	2	4.48864
78	30	1	16	2	30	1	89	0	0	-2.57455	3	4.49981
78	30	1	16	2	30	1	94	1	0	-2.57455	4	4.55388
78	30	1	16	2	30	1	291	1	0	-2.57455	5	5.67675
78	30	1	16	2	30	1	153	0	0	-2.57455	6	5.03695
78	30	1	16	2	30	1	98	0	0	-2.57455	7	4.59512
78	30	1	16	2	30	3	198	1	1.09861	-2.57455	8	5.2933
78	30	1	16	2	30	5	198	1	1.60944	-2.57455	9	5.2933
78	30	1	16	2	30	6	100	0	1.79176	-2.57455	10	4.61512
78	30	1	16	2	30	7	88	1	1.94591	-2.57455	11	4.48864
78	30	1	16	2	30	8	245	1	2.07944	-2.57455	12	5.50533
78	30	1	16	2	30	10	156	1	2.30259	-2.57455	13	5.05625
78	30	1	16	2	30	10	285	1	2.30259	-2.57455	14	5.65599
78	30	1	16	2	30	120	202	1	4.78749	-2.57455	15	5.31321
78	30	1	16	2	30	170	194	1	5.1358	-2.57455	16	5.273
78	30	1	16	2	30	430	285	1	6.06379	-2.57455	17	5.65599
78	30	1	16	2	30	430	168	1	6.06379	-2.57455	18	5.1299
78	30	1	16	2	30	1020	71	1	6.92756	-2.57455	19	4.27667
78	30	1	16	2	30	12000	223	1	9.39266	-2.57455	20	5.41165
79	52	1	14	2	13	1	67	1	0	-11.3018	1	4.21951
79	52	1	14	2	13	1	46	0	0	-11.3018	2	3.85015
79	52	1	14	2	13	1	182	0	0	-11.3018	3	5.20949
79	52	1	14	2	13	1	258	1	0	-11.3018	4	5.55683
79	52	1	14	2	13	1	309	1	0	-11.3018	5	5.73657
79	52	1	14	2	13	1	86	0	0	-11.3018	6	4.46591
79	52	1	14	2	13	1	8	0	0	-11.3018	7	2.19722
79	52	1	14	2	13	3	294	1	1.09861	-11.3018	8	5.68698
79	52	1	14	2	13	5	254	1	1.60944	-11.3018	9	5.54126
79	52	1	14	2	13	6	124	0	1.79176	-11.3018	10	4.82831
79	52	1	14	2	13	7	48	1	1.94591	-11.3018	11	3.89182
79	52	1	14	2	13	8	469	1	2.07944	-11.3018	12	6.15273
79	52	1	14	2	13	10	41	0	2.30259	-11.3018	13	3.73767
79	52	1	14	2	13	10	294	1	2.30259	-11.3018	14	5.68698
79	52	1	14	2	13	120	134	1	4.78749	-11.3018	15	4.90527
79	52	1	14	2	13	170	221	1	5.1358	-11.3018	16	5.40268
79	52	1	14	2	13	430	106	1	6.06379	-11.3018	17	4.67283
79	52	1	14	2	13	430	610	1	6.06379	-11.3018	18	6.4151
79	52	1	14	2	13	1020	261	1	6.92756	-11.3018	19	5.56834
79	52	1	14	2	13	12000	619	1	9.39266	-11.3018	20	6.42972
80	38	1	16	1	6	1	26	1	0	-6.39273	1	3.29584
80	38	1	16	1	6	1	25	0	0	-6.39273	2	3.2581
80	38	1	16	1	6	1	48	0	0	-6.39273	3	3.89182
80	38	1	16	1	6	1	65	1	0	-6.39273	4	4.18965
80	38	1	16	1	6	1	243	1	0	-6.39273	5	5.49717
80	38	1	16	1	6	1	26	0	0	-6.39273	6	3.29584
80	38	1	16	1	6	1	21	0	0	-6.39273	7	3.09104
80	38	1	16	1	6	3	77	1	1.09861	-6.39273	8	4.35671
80	38	1	16	1	6	5	154	1	1.60944	-6.39273	9	5.04343
80	38	1	16	1	6	6	9	0	1.79176	-6.39273	10	2.30259
80	38	1	16	1	6	7	70	1	1.94591	-6.39273	11	4.26268
80	38	1	16	1	6	8	538	1	2.07944	-6.39273	12	6.28972
80	38	1	16	1	6	10	61	1	2.30259	-6.39273	13	4.12713
80	38	1	16	1	6	10	98	1	2.30259	-6.39273	14	4.59512
80	38	1	16	1	6	120	59	1	4.78749	-6.39273	15	4.09434
80	38	1	16	1	6	170	50	1	5.1358	-6.39273	16	3.93183
80	38	1	16	1	6	430	94	1	6.06379	-6.39273	17	4.55388
80	38	1	16	1	6	430	428	1	6.06379	-6.39273	18	6.06146
80	38	1	16	1	6	1020	64	1	6.92756	-6.39273	19	4.17439
80	38	1	16	1	6	12000	700	1	9.39266	-6.39273	20	6.55251
81	25	1	24	2	35	1	450	1	0	-21.3927	1	6.11147
81	25	1	24	2	35	1	194	0	0	-21.3927	2	5.273
81	25	1	24	2	35	1	328	0	0	-21.3927	3	5.79606
81	25	1	24	2	35	1	424	1	0	-21.3927	4	6.05209
81	25	1	24	2	35	1	370	1	0	-21.3927	5	5.9162
81	25	1	24	2	35	1	327	1	0	-21.3927	6	5.79301
81	25	1	24	2	35	1		0	0	-21.3927	7
81	25	1	24	2	35	3	526	1	1.09861	-21.3927	8	6.2672
81	25	1	24	2	35	5	326	1	1.60944	-21.3927	9	5.78996
81	25	1	24	2	35	6	247	0	1.79176	-21.3927	10	5.51343
81	25	1	24	2	35	7	309	1	1.94591	-21.3927	11	5.73657
81	25	1	24	2	35	8	431	1	2.07944	-21.3927	12	6.06843
81	25	1	24	2	35	10	330	1	2.30259	-21.3927	13	5.80212
81	25	1	24	2	35	10	394	1	2.30259	-21.3927	14	5.97889
81	25	1	24	2	35	120	272	1	4.78749	-21.3927	15	5.60947
81	25	1	24	2	35	170	372	1	5.1358	-21.3927	16	5.92158
81	25	1	24	2	35	430	456	1	6.06379	-21.3927	17	6.12468
81	25	1	24	2	35	430	430	1	6.06379	-21.3927	18	6.06611
81	25	1	24	2	35	1020	388	1	6.92756	-21.3927	19	5.96358
81	25	1	24	2	35	12000	498	1	9.39266	-21.3927	20	6.21261
83	40	1	27	1	0	1	83	1	0	-1.57455	1	4.43082
83	40	1	27	1	0	1	211	0	0	-1.57455	2	5.35659
83	40	1	27	1	0	1	106	0	0	-1.57455	3	4.67283
83	40	1	27	1	0	1	274	1	0	-1.57455	4	5.61677
83	40	1	27	1	0	1	195	0	0	-1.57455	5	5.27811
83	40	1	27	1	0	1	102	0	0	-1.57455	6	4.63473
83	40	1	27	1	0	1		0	0	-1.57455	7
83	40	1	27	1	0	3	619	1	1.09861	-1.57455	8	6.42972
83	40	1	27	1	0	5	196	1	1.60944	-1.57455	9	5.2832
83	40	1	27	1	0	6	95	0	1.79176	-1.57455	10	4.56435
83	40	1	27	1	0	7	66	1	1.94591	-1.57455	11	4.20469
83	40	1	27	1	0	8	161	1	2.07944	-1.57455	12	5.0876
83	40	1	27	1	0	10	76	0	2.30259	-1.57455	13	4.34381
83	40	1	27	1	0	10	292	1	2.30259	-1.57455	14	5.68017
83	40	1	27	1	0	120	46	1	4.78749	-1.57455	15	3.85015
83	40	1	27	1	0	170	145	1	5.1358	-1.57455	16	4.98361
83	40	1	27	1	0	430	422	1	6.06379	-1.57455	17	6.04737
83	40	1	27	1	0	430	422	1	6.06379	-1.57455	18	6.04737
83	40	1	27	1	0	1020	459	1	6.92756	-1.57455	19	6.13123
83	40	1	27	1	0	12000	538	1	9.39266	-1.57455	20	6.28972
84	37	1	16	2	0	1	162	1	0	-91.12	1	5.09375
84	37	1	16	2	0	1	12	0	0	-91.12	2	2.56495
84	37	1	16	2	0	1	265	0	0	-91.12	3	5.5835
84	37	1	16	2	0	1	193	1	0	-91.12	4	5.26786
84	37	1	16	2	0	1	146	1	0	-91.12	5	4.99043
84	37	1	16	2	0	1	76	0	0	-91.12	6	4.34381
84	37	1	16	2	0	1	36	0	0	-91.12	7	3.61092
84	37	1	16	2	0	3	207	1	1.09861	-91.12	8	5.33754
84	37	1	16	2	0	5	321	1	1.60944	-91.12	9	5.77455
84	37	1	16	2	0	6	223	0	1.79176	-91.12	10	5.41165
84	37	1	16	2	0	7	103	1	1.94591	-91.12	11	4.64439
84	37	1	16	2	0	8	334	1	2.07944	-91.12	12	5.81413
84	37	1	16	2	0	10	422	0	2.30259	-91.12	13	6.04737
84	37	1	16	2	0	10	466	1	2.30259	-91.12	14	6.14633
84	37	1	16	2	0	120	380	1	4.78749	-91.12	15	5.9428
84	37	1	16	2	0	170	303	2	5.1358	-91.12	16	5.71703
84	37	1	16	2	0	430	523	1	6.06379	-91.12	17	6.26149
84	37	1	16	2	0	430	557	1	6.06379	-91.12	18	6.32436
84	37	1	16	2	0	1020	303	1	6.92756	-91.12	19	5.71703
84	37	1	16	2	0	12000	583	1	9.39266	-91.12	20	6.3699
85	37	1	16	2	-1	1	224	1	0	-8.02909	1	5.4161
85	37	1	16	2	-1	1	79	1	0	-8.02909	2	4.38203
85	37	1	16	2	-1	1	56	0	0	-8.02909	3	4.04305
85	37	1	16	2	-1	1	129	1	0	-8.02909	4	4.86753
85	37	1	16	2	-1	1	203	1	0	-8.02909	5	5.31812
85	37	1	16	2	-1	1	43	1	0	-8.02909	6	3.78419
85	37	1	16	2	-1	1	10	0	0	-8.02909	7	2.3979
85	37	1	16	2	-1	3	581	1	1.09861	-8.02909	8	6.36647
85	37	1	16	2	-1	5	671	1	1.60944	-8.02909	9	6.51026
85	37	1	16	2	-1	6	34	0	1.79176	-8.02909	10	3.55535
85	37	1	16	2	-1	7	57	1	1.94591	-8.02909	11	4.06044
85	37	1	16	2	-1	8	564	1	2.07944	-8.02909	12	6.33683
85	37	1	16	2	-1	10	250	0	2.30259	-8.02909	13	5.52545
85	37	1	16	2	-1	10	782	1	2.30259	-8.02909	14	6.66313
85	37	1	16	2	-1	120	105	1	4.78749	-8.02909	15	4.66344
85	37	1	16	2	-1	170	153	2	5.1358	-8.02909	16	5.03695
85	37	1	16	2	-1	430	784	1	6.06379	-8.02909	17	6.66568
85	37	1	16	2	-1	430	571	1	6.06379	-8.02909	18	6.34914
85	37	1	16	2	-1	1020	331	1	6.92756	-8.02909	19	5.80513
85	37	1	16	2	-1	12000	762	1	9.39266	-8.02909	20	6.63726
86	30	1	15	2	5	1	516	0	0	-2.57455	1	6.24804
86	30	1	15	2	5	1		0	0	-2.57455	2
86	30	1	15	2	5	1	600	0	0	-2.57455	3	6.39859
86	30	1	15	2	5	1	578	1	0	-2.57455	4	6.3613
86	30	1	15	2	5	1	425	0	0	-2.57455	5	6.05444
86	30	1	15	2	5	1		0	0	-2.57455	6
86	30	1	15	2	5	1		0	0	-2.57455	7
86	30	1	15	2	5	3	615	0	1.09861	-2.57455	8	6.42325
86	30	1	15	2	5	5	533	1	1.60944	-2.57455	9	6.2804
86	30	1	15	2	5	6		0	1.79176	-2.57455	10
86	30	1	15	2	5	7	543	1	1.94591	-2.57455	11	6.29895
86	30	1	15	2	5	8	574	1	2.07944	-2.57455	12	6.35437
86	30	1	15	2	5	10	609	1	2.30259	-2.57455	13	6.41346
86	30	1	15	2	5	10	612	1	2.30259	-2.57455	14	6.41837
86	30	1	15	2	5	120	578	0	4.78749	-2.57455	15	6.3613
86	30	1	15	2	5	170	603	1	5.1358	-2.57455	16	6.40357
86	30	1	15	2	5	430	674	1	6.06379	-2.57455	17	6.51471
86	30	1	15	2	5	430	621	1	6.06379	-2.57455	18	6.43294
86	30	1	15	2	5	1020	482	1	6.92756	-2.57455	19	6.18002
86	30	1	15	2	5	12000	655	1	9.39266	-2.57455	20	6.48616
87	45	1	10	2	1	1	9	1	0	4.06182	1	2.30259
87	45	1	10	2	1	1	10	0	0	4.06182	2	2.3979
87	45	1	10	2	1	1	107	0	0	4.06182	3	4.68213
87	45	1	10	2	1	1	16	0	0	4.06182	4	2.83321
87	45	1	10	2	1	1	55	1	0	4.06182	5	4.02535
87	45	1	10	2	1	1	2	0	0	4.06182	6	1.09861
87	45	1	10	2	1	1	4	0	0	4.06182	7	1.60944
87	45	1	10	2	1	3	209	1	1.09861	4.06182	8	5.34711
87	45	1	10	2	1	5	106	1	1.60944	4.06182	9	4.67283
87	45	1	10	2	1	6	8	0	1.79176	4.06182	10	2.19722
87	45	1	10	2	1	7	6	1	1.94591	4.06182	11	1.94591
87	45	1	10	2	1	8	224	1	2.07944	4.06182	12	5.4161
87	45	1	10	2	1	10	129	0	2.30259	4.06182	13	4.86753
87	45	1	10	2	1	10	75	1	2.30259	4.06182	14	4.33073
87	45	1	10	2	1	120	86	0	4.78749	4.06182	15	4.46591
87	45	1	10	2	1	170	35	1	5.1358	4.06182	16	3.58352
87	45	1	10	2	1	430	249	1	6.06379	4.06182	17	5.52146
87	45	1	10	2	1	430	172	1	6.06379	4.06182	18	5.15329
87	45	1	10	2	1	1020	11	1	6.92756	4.06182	19	2.48491
87	45	1	10	2	1	12000		1	9.39266	4.06182	20
88	52	1	18	2	12	1	121	1	0	-4.84727	1	4.80402
88	52	1	18	2	12	1	114	0	0	-4.84727	2	4.74493
88	52	1	18	2	12	1	160	0	0	-4.84727	3	5.0814
88	52	1	18	2	12	1	253	1	0	-4.84727	4	5.53733
88	52	1	18	2	12	1	53	1	0	-4.84727	5	3.98898
88	52	1	18	2	12	1	213	0	0	-4.84727	6	5.36598
88	52	1	18	2	12	1	26	0	0	-4.84727	7	3.29584
88	52	1	18	2	12	3	381	1	1.09861	-4.84727	8	5.94542
88	52	1	18	2	12	5	290	1	1.60944	-4.84727	9	5.67332
88	52	1	18	2	12	6	12	0	1.79176	-4.84727	10	2.56495
88	52	1	18	2	12	7	114	1	1.94591	-4.84727	11	4.74493
88	52	1	18	2	12	8	633	1	2.07944	-4.84727	12	6.45205
88	52	1	18	2	12	10	269	0	2.30259	-4.84727	13	5.59842
88	52	1	18	2	12	10	639	1	2.30259	-4.84727	14	6.46147
88	52	1	18	2	12	120	112	0	4.78749	-4.84727	15	4.72739
88	52	1	18	2	12	170	243	0	5.1358	-4.84727	16	5.49717
88	52	1	18	2	12	430	682	1	6.06379	-4.84727	17	6.52649
88	52	1	18	2	12	430	638	1	6.06379	-4.84727	18	6.4599
88	52	1	18	2	12	1020	190	1	6.92756	-4.84727	19	5.25227
88	52	1	18	2	12	12000	580	1	9.39266	-4.84727	20	6.36475
89	21	1	20	2	4	1	36	1	0	-16.6655	1	3.61092
89	21	1	20	2	4	1	152	1	0	-16.6655	2	5.03044
89	21	1	20	2	4	1	43	0	0	-16.6655	3	3.78419
89	21	1	20	2	4	1	25	1	0	-16.6655	4	3.2581
89	21	1	20	2	4	1	612	1	0	-16.6655	5	6.41837
89	21	1	20	2	4	1	4	0	0	-16.6655	6	1.60944
89	21	1	20	2	4	1	3	0	0	-16.6655	7	1.38629
89	21	1	20	2	4	3	491	0	1.09861	-16.6655	8	6.19848
89	21	1	20	2	4	5	282	1	1.60944	-16.6655	9	5.64545
89	21	1	20	2	4	6	6	1	1.79176	-16.6655	10	1.94591
89	21	1	20	2	4	7	7	1	1.94591	-16.6655	11	2.07944
89	21	1	20	2	4	8	577	1	2.07944	-16.6655	12	6.35957
89	21	1	20	2	4	10	20	1	2.30259	-16.6655	13	3.04452
89	21	1	20	2	4	10	793	1	2.30259	-16.6655	14	6.67708
89	21	1	20	2	4	120	72	1	4.78749	-16.6655	15	4.29046
89	21	1	20	2	4	170	134	1	5.1358	-16.6655	16	4.90527
89	21	1	20	2	4	430	792	1	6.06379	-16.6655	17	6.67582
89	21	1	20	2	4	430	421	1	6.06379	-16.6655	18	6.04501
89	21	1	20	2	4	1020	172	1	6.92756	-16.6655	19	5.15329
89	21	1	20	2	4	12000	123	1	9.39266	-16.6655	20	4.82028
90	35	1	19	2	25	1	276	1	0	4.69818	1	5.62402
90	35	1	19	2	25	1	276	0	0	4.69818	2	5.62402
90	35	1	19	2	25	1	262	0	0	4.69818	3	5.57215
90	35	1	19	2	25	1	294	1	0	4.69818	4	5.68698
90	35	1	19	2	25	1	542	0	0	4.69818	5	6.29711
90	35	1	19	2	25	1	332	0	0	4.69818	6	5.80814
90	35	1	19	2	25	1	123	0	0	4.69818	7	4.82028
90	35	1	19	2	25	3	375	1	1.09861	4.69818	8	5.92959
90	35	1	19	2	25	5	387	1	1.60944	4.69818	9	5.96101
90	35	1	19	2	25	6	119	0	1.79176	4.69818	10	4.78749
90	35	1	19	2	25	7	20	0	1.94591	4.69818	11	3.04452
90	35	1	19	2	25	8	378	1	2.07944	4.69818	12	5.93754
90	35	1	19	2	25	10	546	0	2.30259	4.69818	13	6.30445
90	35	1	19	2	25	10	487	1	2.30259	4.69818	14	6.19032
90	35	1	19	2	25	120	338	0	4.78749	4.69818	15	5.826
90	35	1	19	2	25	170	416	1	5.1358	4.69818	16	6.03309
90	35	1	19	2	25	430	539	1	6.06379	4.69818	17	6.29157
90	35	1	19	2	25	430	469	1	6.06379	4.69818	18	6.15273
90	35	1	19	2	25	1020	601	1	6.92756	4.69818	19	6.40026
90	35	1	19	2	25	12000	538	1	9.39266	4.69818	20	6.28972
91	47	1	40	2	-4	1	28	1	0	7.88	1	3.3673
91	47	1	40	2	-4	1	8	1	0	7.88	2	2.19722
91	47	1	40	2	-4	1	29	0	0	7.88	3	3.4012
91	47	1	40	2	-4	1	111	1	0	7.88	4	4.7185
91	47	1	40	2	-4	1	399	0	0	7.88	5	5.99146
91	47	1	40	2	-4	1	89	0	0	7.88	6	4.49981
91	47	1	40	2	-4	1	9	0	0	7.88	7	2.30259
91	47	1	40	2	-4	3	525	1	1.09861	7.88	8	6.2653
91	47	1	40	2	-4	5	91	1	1.60944	7.88	9	4.52179
91	47	1	40	2	-4	6	3	0	1.79176	7.88	10	1.38629
91	47	1	40	2	-4	7	9	1	1.94591	7.88	11	2.30259
91	47	1	40	2	-4	8	469	1	2.07944	7.88	12	6.15273
91	47	1	40	2	-4	10	89	0	2.30259	7.88	13	4.49981
91	47	1	40	2	-4	10	307	1	2.30259	7.88	14	5.7301
91	47	1	40	2	-4	120	31	0	4.78749	7.88	15	3.46574
91	47	1	40	2	-4	170	25	1	5.1358	7.88	16	3.2581
91	47	1	40	2	-4	430	40	1	6.06379	7.88	17	3.71357
91	47	1	40	2	-4	430	533	1	6.06379	7.88	18	6.2804
91	47	1	40	2	-4	1020	9	1	6.92756	7.88	19	2.30259
91	47	1	40	2	-4	12000	432	1	9.39266	7.88	20	6.07074
93	30	1	24	2	0	1	409	1	0	102.425	1	6.01616
93	30	1	24	2	0	1	179	0	0	102.425	2	5.19296
93	30	1	24	2	0	1	256	0	0	102.425	3	5.54908
93	30	1	24	2	0	1	409	1	0	102.425	4	6.01616
93	30	1	24	2	0	1	215	1	0	102.425	5	5.37528
93	30	1	24	2	0	1	321	0	0	102.425	6	5.77455
93	30	1	24	2	0	1	272	0	0	102.425	7	5.60947
93	30	1	24	2	0	3	460	1	1.09861	102.425	8	6.1334
93	30	1	24	2	0	5	275	1	1.60944	102.425	9	5.6204
93	30	1	24	2	0	6	258	0	1.79176	102.425	10	5.55683
93	30	1	24	2	0	7	374	0	1.94591	102.425	11	5.92693
93	30	1	24	2	0	8	586	1	2.07944	102.425	12	6.37502
93	30	1	24	2	0	10	231	0	2.30259	102.425	13	5.44674
93	30	1	24	2	0	10	526	1	2.30259	102.425	14	6.2672
93	30	1	24	2	0	120	181	1	4.78749	102.425	15	5.20401
93	30	1	24	2	0	170	282	0	5.1358	102.425	16	5.64545
93	30	1	24	2	0	430	537	1	6.06379	102.425	17	6.28786
93	30	1	24	2	0	430	515	1	6.06379	102.425	18	6.24611
93	30	1	24	2	0	1020	404	1	6.92756	102.425	19	6.00389
93	30	1	24	2	0	12000	534	1	9.39266	102.425	20	6.28227
94	38	1	30	2	14	1	201	0	0	-18.12	1	5.30827
94	38	1	30	2	14	1	143	0	0	-18.12	2	4.96981
94	38	1	30	2	14	1	307	0	0	-18.12	3	5.7301
94	38	1	30	2	14	1	212	1	0	-18.12	4	5.36129
94	38	1	30	2	14	1	262	1	0	-18.12	5	5.57215
94	38	1	30	2	14	1	131	0	0	-18.12	6	4.8828
94	38	1	30	2	14	1	185	0	0	-18.12	7	5.22575
94	38	1	30	2	14	3	450	1	1.09861	-18.12	8	6.11147
94	38	1	30	2	14	5	305	1	1.60944	-18.12	9	5.72359
94	38	1	30	2	14	6	183	0	1.79176	-18.12	10	5.21494
94	38	1	30	2	14	7	161	0	1.94591	-18.12	11	5.0876
94	38	1	30	2	14	8	484	1	2.07944	-18.12	12	6.18415
94	38	1	30	2	14	10	349	0	2.30259	-18.12	13	5.85793
94	38	1	30	2	14	10	473	1	2.30259	-18.12	14	6.16121
94	38	1	30	2	14	120	206	0	4.78749	-18.12	15	5.33272
94	38	1	30	2	14	170	171	0	5.1358	-18.12	16	5.14749
94	38	1	30	2	14	430	402	1	6.06379	-18.12	17	5.99894
94	38	1	30	2	14	430	261	1	6.06379	-18.12	18	5.56834
94	38	1	30	2	14	1020	177	0	6.92756	-18.12	19	5.18178
94	38	1	30	2	14	12000	654	1	9.39266	-18.12	20	6.48464
95	36	1	29	2	17	1	433	0	0	5.15273	1	6.07304
95	36	1	29	2	17	1	234	1	0	5.15273	2	5.45959
95	36	1	29	2	17	1	125	0	0	5.15273	3	4.83628
95	36	1	29	2	17	1	227	1	0	5.15273	4	5.42935
95	36	1	29	2	17	1	323	1	0	5.15273	5	5.78074
95	36	1	29	2	17	1	76	0	0	5.15273	6	4.34381
95	36	1	29	2	17	1	24	0	0	5.15273	7	3.21888
95	36	1	29	2	17	3	345	1	1.09861	5.15273	8	5.84644
95	36	1	29	2	17	5	410	1	1.60944	5.15273	9	6.01859
95	36	1	29	2	17	6	25	0	1.79176	5.15273	10	3.2581
95	36	1	29	2	17	7	105	1	1.94591	5.15273	11	4.66344
95	36	1	29	2	17	8	700	1	2.07944	5.15273	12	6.55251
95	36	1	29	2	17	10	315	1	2.30259	5.15273	13	5.75574
95	36	1	29	2	17	10	607	1	2.30259	5.15273	14	6.41017
95	36	1	29	2	17	120	206	1	4.78749	5.15273	15	5.33272
95	36	1	29	2	17	170	125	1	5.1358	5.15273	16	4.83628
95	36	1	29	2	17	430	627	1	6.06379	5.15273	17	6.44254
95	36	1	29	2	17	430	718	1	6.06379	5.15273	18	6.57786
95	36	1	29	2	17	1020	62	1	6.92756	5.15273	19	4.14313
95	36	1	29	2	17	12000	724	1	9.39266	5.15273	20	6.58617
96	27	1	48	2	29	1	4	1	0	6.15273	1	1.60944
96	27	1	48	2	29	1	8	0	0	6.15273	2	2.19722
96	27	1	48	2	29	1	4	0	0	6.15273	3	1.60944
96	27	1	48	2	29	1	4	0	0	6.15273	4	1.60944
96	27	1	48	2	29	1	9	1	0	6.15273	5	2.30259
96	27	1	48	2	29	1	2	0	0	6.15273	6	1.09861
96	27	1	48	2	29	1	2	0	0	6.15273	7	1.09861
96	27	1	48	2	29	3	120	1	1.09861	6.15273	8	4.79579
96	27	1	48	2	29	5	134	1	1.60944	6.15273	9	4.90527
96	27	1	48	2	29	6	7	0	1.79176	6.15273	10	2.07944
96	27	1	48	2	29	7	4	1	1.94591	6.15273	11	1.60944
96	27	1	48	2	29	8	93	1	2.07944	6.15273	12	4.54329
96	27	1	48	2	29	10	4	0	2.30259	6.15273	13	1.60944
96	27	1	48	2	29	10	238	1	2.30259	6.15273	14	5.47646
96	27	1	48	2	29	120	440	1	4.78749	6.15273	15	6.08905
96	27	1	48	2	29	170	224	0	5.1358	6.15273	16	5.4161
96	27	1	48	2	29	430	186	1	6.06379	6.15273	17	5.23111
96	27	1	48	2	29	430	584	1	6.06379	6.15273	18	6.37161
96	27	1	48	2	29	1020	6	0	6.92756	6.15273	19	1.94591
96	27	1	48	2	29	12000	566	1	9.39266	6.15273	20	6.34036
97	34	1	25	2	9	1	453	2	0	-10.2109	1	6.1181
97	34	1	25	2	9	1	58	2	0	-10.2109	2	4.07754
97	34	1	25	2	9	1	303	2	0	-10.2109	3	5.71703
97	34	1	25	2	9	1	361	2	0	-10.2109	4	5.89164
97	34	1	25	2	9	1	222	2	0	-10.2109	5	5.40717
97	34	1	25	2	9	1	142	0	0	-10.2109	6	4.96284
97	34	1	25	2	9	1	12	0	0	-10.2109	7	2.56495
97	34	1	25	2	9	3	477	2	1.09861	-10.2109	8	6.16961
97	34	1	25	2	9	5	23	2	1.60944	-10.2109	9	3.17805
97	34	1	25	2	9	6	143	0	1.79176	-10.2109	10	4.96981
97	34	1	25	2	9	7	29	2	1.94591	-10.2109	11	3.4012
97	34	1	25	2	9	8	226	2	2.07944	-10.2109	12	5.42495
97	34	1	25	2	9	10	424	2	2.30259	-10.2109	13	6.05209
97	34	1	25	2	9	10	538	2	2.30259	-10.2109	14	6.28972
97	34	1	25	2	9	120	110	2	4.78749	-10.2109	15	4.70953
97	34	1	25	2	9	170	82	2	5.1358	-10.2109	16	4.41884
97	34	1	25	2	9	430	516	2	6.06379	-10.2109	17	6.24804
97	34	1	25	2	9	430	428	2	6.06379	-10.2109	18	6.06146
97	34	1	25	2	9	1020	26	2	6.92756	-10.2109	19	3.29584
97	34	1	25	2	9	12000	585	2	9.39266	-10.2109	20	6.37332
99	39	1	10	2	21	1	14	0	0	-7.12	1	2.70805
99	39	1	10	2	21	1	6	0	0	-7.12	2	1.94591
99	39	1	10	2	21	1	32	0	0	-7.12	3	3.49651
99	39	1	10	2	21	1	282	1	0	-7.12	4	5.64545
99	39	1	10	2	21	1	6	0	0	-7.12	5	1.94591
99	39	1	10	2	21	1	5	0	0	-7.12	6	1.79176
99	39	1	10	2	21	1	6	0	0	-7.12	7	1.94591
99	39	1	10	2	21	3	1	0	1.09861	-7.12	8	0.693147
99	39	1	10	2	21	5	125	1	1.60944	-7.12	9	4.83628
99	39	1	10	2	21	6	11	0	1.79176	-7.12	10	2.48491
99	39	1	10	2	21	7	1	1	1.94591	-7.12	11	0.693147
99	39	1	10	2	21	8	320	1	2.07944	-7.12	12	5.77144
99	39	1	10	2	21	10	134	0	2.30259	-7.12	13	4.90527
99	39	1	10	2	21	10	488	1	2.30259	-7.12	14	6.19236
99	39	1	10	2	21	120	60	0	4.78749	-7.12	15	4.11087
99	39	1	10	2	21	170	58	0	5.1358	-7.12	16	4.07754
99	39	1	10	2	21	430	642	1	6.06379	-7.12	17	6.46614
99	39	1	10	2	21	430	716	1	6.06379	-7.12	18	6.57508
99	39	1	10	2	21	1020	5	1	6.92756	-7.12	19	1.79176
99	39	1	10	2	21	12000	404	1	9.39266	-7.12	20	6.00389
100	51	1	39	1	29	1	8	1	0	-11.7564	1	2.19722
100	51	1	39	1	29	1	39	0	0	-11.7564	2	3.68888
100	51	1	39	1	29	1	33	0	0	-11.7564	3	3.52636
100	51	1	39	1	29	1	51	1	0	-11.7564	4	3.95124
100	51	1	39	1	29	1	77	0	0	-11.7564	5	4.35671
100	51	1	39	1	29	1	16	0	0	-11.7564	6	2.83321
100	51	1	39	1	29	1	4	0	0	-11.7564	7	1.60944
100	51	1	39	1	29	3	80	1	1.09861	-11.7564	8	4.39445
100	51	1	39	1	29	5	65	1	1.60944	-11.7564	9	4.18965
100	51	1	39	1	29	6	4	0	1.79176	-11.7564	10	1.60944
100	51	1	39	1	29	7	27	1	1.94591	-11.7564	11	3.3322
100	51	1	39	1	29	8	37	1	2.07944	-11.7564	12	3.63759
100	51	1	39	1	29	10	48	0	2.30259	-11.7564	13	3.89182
100	51	1	39	1	29	10	66	1	2.30259	-11.7564	14	4.20469
100	51	1	39	1	29	120	13	0	4.78749	-11.7564	15	2.63906
100	51	1	39	1	29	170	11	0	5.1358	-11.7564	16	2.48491
100	51	1	39	1	29	430	96	1	6.06379	-11.7564	17	4.57471
100	51	1	39	1	29	430	235	1	6.06379	-11.7564	18	5.46383
100	51	1	39	1	29	1020	22	0	6.92756	-11.7564	19	3.13549
100	51	1	39	1	29	12000	129	1	9.39266	-11.7564	20	4.86753
101	24	1	10	2	-8	1	139	1	0	-5.30182	1	4.94164
101	24	1	10	2	-8	1	384	0	0	-5.30182	2	5.95324
101	24	1	10	2	-8	1	403	0	0	-5.30182	3	6.00141
101	24	1	10	2	-8	1	398	1	0	-5.30182	4	5.98896
101	24	1	10	2	-8	1	501	1	0	-5.30182	5	6.2186
101	24	1	10	2	-8	1	240	0	0	-5.30182	6	5.4848
101	24	1	10	2	-8	1	22	0	0	-5.30182	7	3.13549
101	24	1	10	2	-8	3	443	1	1.09861	-5.30182	8	6.09582
101	24	1	10	2	-8	5	379	1	1.60944	-5.30182	9	5.94017
101	24	1	10	2	-8	6	82	0	1.79176	-5.30182	10	4.41884
101	24	1	10	2	-8	7	186	1	1.94591	-5.30182	11	5.23111
101	24	1	10	2	-8	8	390	1	2.07944	-5.30182	12	5.96871
101	24	1	10	2	-8	10	327	1	2.30259	-5.30182	13	5.79301
101	24	1	10	2	-8	10	416	1	2.30259	-5.30182	14	6.03309
101	24	1	10	2	-8	120	318	1	4.78749	-5.30182	15	5.76519
101	24	1	10	2	-8	170	147	1	5.1358	-5.30182	16	4.99721
101	24	1	10	2	-8	430	641	1	6.06379	-5.30182	17	6.46459
101	24	1	10	2	-8	430	524	1	6.06379	-5.30182	18	6.2634
101	24	1	10	2	-8	1020	171	1	6.92756	-5.30182	19	5.14749
101	24	1	10	2	-8	12000	556	1	9.39266	-5.30182	20	6.32257
102	44	1	21	1	18	1	73	0	0	-3.57455	1	4.30407
102	44	1	21	1	18	1	405	0	0	-3.57455	2	6.00635
102	44	1	21	1	18	1	389	0	0	-3.57455	3	5.96615
102	44	1	21	1	18	1	412	1	0	-3.57455	4	6.02345
102	44	1	21	1	18	1	441	1	0	-3.57455	5	6.09131
102	44	1	21	1	18	1	106	0	0	-3.57455	6	4.67283
102	44	1	21	1	18	1	23	0	0	-3.57455	7	3.17805
102	44	1	21	1	18	3	478	1	1.09861	-3.57455	8	6.1717
102	44	1	21	1	18	5	381	1	1.60944	-3.57455	9	5.94542
102	44	1	21	1	18	6	22	0	1.79176	-3.57455	10	3.13549
102	44	1	21	1	18	7	169	1	1.94591	-3.57455	11	5.1358
102	44	1	21	1	18	8	644	1	2.07944	-3.57455	12	6.46925
102	44	1	21	1	18	10	73	0	2.30259	-3.57455	13	4.30407
102	44	1	21	1	18	10	638	1	2.30259	-3.57455	14	6.4599
102	44	1	21	1	18	120	274	1	4.78749	-3.57455	15	5.61677
102	44	1	21	1	18	170	365	1	5.1358	-3.57455	16	5.90263
102	44	1	21	1	18	430	588	1	6.06379	-3.57455	17	6.37843
102	44	1	21	1	18	430	531	1	6.06379	-3.57455	18	6.27664
102	44	1	21	1	18	1020	433	1	6.92756	-3.57455	19	6.07304
102	44	1	21	1	18	12000	593	1	9.39266	-3.57455	20	6.38688
103	27	1	7	2	-3	1	11	1	0	-139.302	1	2.48491
103	27	1	7	2	-3	1	18	1	0	-139.302	2	2.94444
103	27	1	7	2	-3	1	302	0	0	-139.302	3	5.71373
103	27	1	7	2	-3	1	1	1	0	-139.302	4	0.693147
103	27	1	7	2	-3	1	100	1	0	-139.302	5	4.61512
103	27	1	7	2	-3	1	7	0	0	-139.302	6	2.07944
103	27	1	7	2	-3	1	2	0	0	-139.302	7	1.09861
103	27	1	7	2	-3	3	15	1	1.09861	-139.302	8	2.77259
103	27	1	7	2	-3	5	174	1	1.60944	-139.302	9	5.16479
103	27	1	7	2	-3	6	7	0	1.79176	-139.302	10	2.07944
103	27	1	7	2	-3	7	11	1	1.94591	-139.302	11	2.48491
103	27	1	7	2	-3	8	316	1	2.07944	-139.302	12	5.7589
103	27	1	7	2	-3	10	368	1	2.30259	-139.302	13	5.9108
103	27	1	7	2	-3	10	190	1	2.30259	-139.302	14	5.25227
103	27	1	7	2	-3	120	11	1	4.78749	-139.302	15	2.48491
103	27	1	7	2	-3	170	268	1	5.1358	-139.302	16	5.59471
103	27	1	7	2	-3	430	239	1	6.06379	-139.302	17	5.48064
103	27	1	7	2	-3	430	369	1	6.06379	-139.302	18	5.9135
103	27	1	7	2	-3	1020	17	1	6.92756	-139.302	19	2.89037
103	27	1	7	2	-3	12000	501	1	9.39266	-139.302	20	6.2186
104	39	1	24	2	6	1	92	1	0	2.42545	1	4.5326
104	39	1	24	2	6	1	29	0	0	2.42545	2	3.4012
104	39	1	24	2	6	1	393	0	0	2.42545	3	5.97635
104	39	1	24	2	6	1	114	1	0	2.42545	4	4.74493
104	39	1	24	2	6	1	632	1	0	2.42545	5	6.45047
104	39	1	24	2	6	1	107	0	0	2.42545	6	4.68213
104	39	1	24	2	6	1	5	0	0	2.42545	7	1.79176
104	39	1	24	2	6	3	147	1	1.09861	2.42545	8	4.99721
104	39	1	24	2	6	5	48	1	1.60944	2.42545	9	3.89182
104	39	1	24	2	6	6	13	0	1.79176	2.42545	10	2.63906
104	39	1	24	2	6	7	10	1	1.94591	2.42545	11	2.3979
104	39	1	24	2	6	8	147	1	2.07944	2.42545	12	4.99721
104	39	1	24	2	6	10	100	0	2.30259	2.42545	13	4.61512
104	39	1	24	2	6	10	210	1	2.30259	2.42545	14	5.35186
104	39	1	24	2	6	120	76	0	4.78749	2.42545	15	4.34381
104	39	1	24	2	6	170	83	0	5.1358	2.42545	16	4.43082
104	39	1	24	2	6	430	412	1	6.06379	2.42545	17	6.02345
104	39	1	24	2	6	430	627	1	6.06379	2.42545	18	6.44254
104	39	1	24	2	6	1020	359	1	6.92756	2.42545	19	5.8861
104	39	1	24	2	6	12000	553	1	9.39266	2.42545	20	6.31716
105	30	1	15	2	9	1	48	1	0	-1.21091	1	3.89182
105	30	1	15	2	9	1	217	0	0	-1.21091	2	5.3845
105	30	1	15	2	9	1	186	0	0	-1.21091	3	5.23111
105	30	1	15	2	9	1	104	1	0	-1.21091	4	4.65396
105	30	1	15	2	9	1	167	0	0	-1.21091	5	5.12396
105	30	1	15	2	9	1	36	0	0	-1.21091	6	3.61092
105	30	1	15	2	9	1	13	0	0	-1.21091	7	2.63906
105	30	1	15	2	9	3	379	1	1.09861	-1.21091	8	5.94017
105	30	1	15	2	9	5	175	1	1.60944	-1.21091	9	5.17048
105	30	1	15	2	9	6		0	1.79176	-1.21091	10
105	30	1	15	2	9	7	85	1	1.94591	-1.21091	11	4.45435
105	30	1	15	2	9	8	361	1	2.07944	-1.21091	12	5.89164
105	30	1	15	2	9	10	45	0	2.30259	-1.21091	13	3.82864
105	30	1	15	2	9	10	280	1	2.30259	-1.21091	14	5.63835
105	30	1	15	2	9	120	50	2	4.78749	-1.21091	15	3.93183
105	30	1	15	2	9	170	117	2	5.1358	-1.21091	16	4.77068
105	30	1	15	2	9	430	296	1	6.06379	-1.21091	17	5.69373
105	30	1	15	2	9	430	364	1	6.06379	-1.21091	18	5.8999
105	30	1	15	2	9	1020	127	1	6.92756	-1.21091	19	4.85203
105	30	1	15	2	9	12000	531	1	9.39266	-1.21091	20	6.27664
106	29	1	17	2	10	1	42	1	0	50.5164	1	3.7612
106	29	1	17	2	10	1	430	1	0	50.5164	2	6.06611
106	29	1	17	2	10	1	29	1	0	50.5164	3	3.4012
106	29	1	17	2	10	1	13	0	0	50.5164	4	2.63906
106	29	1	17	2	10	1	343	1	0	50.5164	5	5.84064
106	29	1	17	2	10	1	51	0	0	50.5164	6	3.95124
106	29	1	17	2	10	1	6	0	0	50.5164	7	1.94591
106	29	1	17	2	10	3	300	1	1.09861	50.5164	8	5.70711
106	29	1	17	2	10	5	89	1	1.60944	50.5164	9	4.49981
106	29	1	17	2	10	6	12	0	1.79176	50.5164	10	2.56495
106	29	1	17	2	10	7	68	1	1.94591	50.5164	11	4.23411
106	29	1	17	2	10	8	54	1	2.07944	50.5164	12	4.00733
106	29	1	17	2	10	10	13	1	2.30259	50.5164	13	2.63906
106	29	1	17	2	10	10	110	1	2.30259	50.5164	14	4.70953
106	29	1	17	2	10	120	271	1	4.78749	50.5164	15	5.6058
106	29	1	17	2	10	170	53	1	5.1358	50.5164	16	3.98898
106	29	1	17	2	10	430	89	1	6.06379	50.5164	17	4.49981
106	29	1	17	2	10	430	417	1	6.06379	50.5164	18	6.03548
106	29	1	17	2	10	1020	51	1	6.92756	50.5164	19	3.95124
106	29	1	17	2	10	12000	445	1	9.39266	50.5164	20	6.10032
107	61	1	15	2	16	1	109	1	0	1.24364	1	4.70048
107	61	1	15	2	16	1	181	0	0	1.24364	2	5.20401
107	61	1	15	2	16	1	290	0	0	1.24364	3	5.67332
107	61	1	15	2	16	1	282	0	0	1.24364	4	5.64545
107	61	1	15	2	16	1	231	1	0	1.24364	5	5.44674
107	61	1	15	2	16	1	94	0	0	1.24364	6	4.55388
107	61	1	15	2	16	1	40	0	0	1.24364	7	3.71357
107	61	1	15	2	16	3	480	1	1.09861	1.24364	8	6.17587
107	61	1	15	2	16	5	410	1	1.60944	1.24364	9	6.01859
107	61	1	15	2	16	6	66	0	1.79176	1.24364	10	4.20469
107	61	1	15	2	16	7	65	1	1.94591	1.24364	11	4.18965
107	61	1	15	2	16	8	420	1	2.07944	1.24364	12	6.04263
107	61	1	15	2	16	10	215	0	2.30259	1.24364	13	5.37528
107	61	1	15	2	16	10	186	1	2.30259	1.24364	14	5.23111
107	61	1	15	2	16	120	127	0	4.78749	1.24364	15	4.85203
107	61	1	15	2	16	170	282	1	5.1358	1.24364	16	5.64545
107	61	1	15	2	16	430	517	1	6.06379	1.24364	17	6.24998
107	61	1	15	2	16	430	588	1	6.06379	1.24364	18	6.37843
[truncated: 3,682 more rows]
